# Supplementary material for: Landside tritium leakage over through years from Fukushima Dai-ichi nuclear plant and relationship between countermeasures and contaminated water
Source: Sci Rep. 2020 Nov 16;10:19925. doi: 10.1038/s41598-020-76964-9 (PMC7669847; doi:10.1038/s41598-020-76964-9)
Supplement: Supplementary file 1 — Supplementary Information. [file 41598_2020_76964_MOESM1_ESM.xlsx]

## Sheet: Cover
Supplementary Information
Landside tritium leakage over through years from Fukushima Dai-ichi nuclear plant and relationship between countermeasures and contaminated water
Katsumi Shozugawa1*, Mayumi Hori1*, Thomas. E. Johnson2, Naoto Takahata3, Yuji Sano3,4, Norbert Kávási5, Sarata. K. Sahoo5, Motoyuki Matsuo1
1Graduate School of Arts and Sciences, University of Tokyo, 3-8-1 Komaba, Meguro, Tokyo 153-8902, Japan
2 Department of Environmental and Radiological Health Sciences, Colorado State University, Fort Collins, CO 80523, United States
3 Atmosphere and Ocean Research Institute (AORI), University of Tokyo, 5-1-5, Kashiwanoha, Kashiwa-shi, Chiba 277-8564 Japan
4 Institute of Surface-Earth System Science, Tianjin University, Nankai District, Tianjin, 300072, P.R. China
5 National Institutes for Quantum and Radiological Science and Technology, 4-9-1 Anagawa, Inage-ku, Chiba-shi 263-8555, Japan
*Corresponding authors
Katsumi Shozugawa
Phone&Fax: +81-3-5454-6566
E-mail: cshozu@mail.ecc.u-tokyo.ac.jp
Mayumi Hori
Phone&Fax: +81-3-5465-8242
E-mail: cmayumi@mail.ecc.u-tokyo.ac.jp

## Sheet: H6 Area(G1-G3)
Tritium at H6 area				41671
Bq/L	G1	G2	G3
2014-03-17			ND(110)
2014-03-18
2014-03-19		140	150
2014-03-20		150
2014-03-21		410
2014-03-22		4600
2014-03-23		6300
2014-03-24		7000
2014-03-25		7000
2014-03-26		4900	ND(110)
2014-03-27		660
2014-03-28	ND(120)	590
2014-03-29	ND(110)	120
2014-03-30	ND(100)	250
2014-03-31	ND(110)	1900
2014-04-01	ND(110)	4500
2014-04-02	ND(110)	5200	120
2014-04-03	ND(110)	5200
2014-04-04	ND(110)	6000
2014-04-05	ND(100)	5100
2014-04-06	ND(110)	3600
2014-04-07	ND(110)	2400
2014-04-08	ND(110)	1800
2014-04-09	ND(120)	2400	ND(120)
2014-04-10	ND(110)	5100
2014-04-11	ND(110)	5700
2014-04-12	ND(100)	1000
2014-04-13	ND(110)	360
2014-04-14	ND(110)	330
2014-04-15	180	340
2014-04-16	170	180	180
2014-04-17	130	250
2014-04-18	110	290
2014-04-19	ND(100)	230
2014-04-20	160	140
2014-04-21	140	170
2014-04-22	120	170
2014-04-23	110	130	320
2014-04-24	110	160
2014-04-25	120	120
2014-04-26	ND(120)	180
2014-04-27	150	130
2014-04-28	ND(120)	150
2014-04-29	ND(110)	ND(110)
2014-04-30	ND(100)	120	860
2014-05-01	ND(110)	ND(110)
2014-05-02	ND(110)	1200
2014-05-03	ND(110)	1600
2014-05-04	ND(110)	1600
2014-05-05	ND(110)	1900
2014-05-06	ND(110)	1100
2014-05-07	ND(120)	ND(120)	1400
2014-05-08	ND(120)	ND(120)
2014-05-09	ND(120)	ND(120)
2014-05-10	ND(120)	ND(120)
2014-05-11	130	ND(100)
2014-05-12		ND(110)	1700
2014-05-13		120	1700
2014-05-14	150	ND(110)	1600
2014-05-15		ND(110)	1500
2014-05-16		ND(110)	1900
2014-05-17		ND(100)	2100
2014-05-18		140	2000
2014-05-19		ND(110)	1900
2014-05-20		ND(110)	2100
2014-05-21	ND(110)	ND(110)	2200
2014-05-22		620	2400
2014-05-23		1100	2200
2014-05-24		1500	2600
2014-05-25		1700	2200
2014-05-26		360	2000
2014-05-27		120	2000
2014-05-28	ND(110)	290	2000
2014-05-29		ND(110)	2000
2014-05-30		ND(120)	1600
2014-05-31		ND(110)	2000
2014-06-01		ND(110)	1900
2014-06-02		ND(110)	1700
2014-06-03		ND(110)	1800
2014-06-04	ND(110)	ND(110)	1800
2014-06-05		ND(110)	1900
2014-06-06		ND(110)	1700
2014-06-07		ND(110)	1800
2014-06-08		150	1900
2014-06-09		1200	2100
2014-06-10		1200	2000
2014-06-11	130	1000	1800
2014-06-12		1400	1600
2014-06-13		1500	1500
2014-06-14		930	1300
2014-06-15		950	1400
2014-06-16		2400	1300
2014-06-17		2000	850
2014-06-18	480	400	930
2014-06-19		220	1300
2014-06-20		ND(110)	900
2014-06-21		180	750
2014-06-22		140	850
2014-06-23		ND(110)	990
2014-06-24		ND(110)	1000
2014-06-25	210	ND(110)	890
2014-06-26		120	740
2014-06-27		150	720
2014-06-28		ND(100)	880
2014-06-29		ND(110)	620
2014-06-30		2300	830
2014-07-01		4000	760
2014-07-02	ND(110)	4200	650
2014-07-03		200	630
2014-07-04		ND(110)	650
2014-07-05		ND(110)	700
2014-07-06		150	800
2014-07-07		ND(110)	720
2014-07-08		130	660
2014-07-09	110	ND(110)	540
2014-07-10		820	480
2014-07-11		2900	480
2014-07-12		3100	330
2014-07-13		550	500
2014-07-14		150	570
2014-07-15		120	360
2014-07-16	170	ND(110)	410
2014-07-17		140	470
2014-07-18		150	380
2014-07-19		3600	510
2014-07-20		4700	310
2014-07-21		4000	400
2014-07-22		3600	540
2014-07-23	ND(110)	120	420
2014-07-24		ND(110)	270
2014-07-25		160	340
2014-07-26		160	350
2014-07-27		140	490
2014-07-28		ND(110)	380
2014-07-29		120	380
2014-07-30	220	220	430
2014-07-31		160	410
2014-08-01		220	470
2014-08-02		240	480
2014-08-03		140	550
2014-08-04		160	490
2014-08-05		200	380
2014-08-06	ND(110)	270	470
2014-08-07		310	480
2014-08-08		270	610
2014-08-09		190	520
2014-08-10		300	490
2014-08-11		1100	740
2014-08-12		980	700
2014-08-13	190	1800	740
2014-08-14		350	540
2014-08-15		460	780
2014-08-16		300	560
2014-08-17		560	620
2014-08-18		1100	610
2014-08-19		260	640
2014-08-20	190	450	460
2014-08-21		450	570
2014-08-22		360	480
2014-08-23		420	420
2014-08-24		440	320
2014-08-25		360	440
2014-08-26		240	430
2014-08-27	110	1400	530
2014-08-28		1900	490
2014-08-29		3300	300
2014-08-30		3500	400
2014-08-31		510	260
2014-09-01		660	360
2014-09-02	120	580	430
2014-09-03		440	330
2014-09-04		470	340
2014-09-05		620	310
2014-09-06		500	430
2014-09-07		610	230
2014-09-08		2200	380
2014-09-09	ND(110)	3400	160
2014-09-10		450	310
2014-09-11		910	250
2014-09-12		780	300
2014-09-13		710	300
2014-09-14		730	200
2014-09-15		500	430
2014-09-16	110	380	250
2014-09-17		360	290
2014-09-18		700	290
2014-09-19		580	300
2014-09-20		620	290
2014-09-21		800	300
2014-09-22		940	260
2014-09-23	190	560	400
2014-09-24		730	230
2014-09-25				Cannot be collected due to bad weather.
2014-09-26		630	320
2014-09-27		530	200
2014-09-28		470	360
2014-09-29		440	470
2014-09-30	150	340	370
2014-10-01		280	360
2014-10-02		270	460
2014-10-03		300	420
2014-10-04		290	560
2014-10-05		410	540
2014-10-06				Cannot be collected due to bad weather.
2014-10-07	120	1200	940
2014-10-08		1800	500
2014-10-09		2300	290
2014-10-10		2200	550
2014-10-11		3600	450
2014-10-12		750	460
2014-10-13		890	500
2014-10-14				Cannot be collected due to bad weather.
2014-10-15		3800	440
2014-10-16		3300	220
2014-10-17		4500	310
2014-10-18		5300	400
2014-10-19		1300	260
2014-10-20		1200	450
2014-10-21	270	770	250
2014-10-22		1200	250
2014-10-23		4600	380
2014-10-24		920	240
2014-10-25		1100	280
2014-10-26		900	130
2014-10-27		1000	250
2014-10-28	200	1100	280
2014-10-29		870	280
2014-10-30		1100	110
2014-10-31		1000	400
2014-11-01		710	240
2014-11-02		600	360
2014-11-03		3400	360
2014-11-04	180	1100	360
2014-11-05		870	280
2014-11-06		1100	280
2014-11-07		1100	370
2014-11-08		790	400
2014-11-09		1000	340
2014-11-10		1100	380
2014-11-11	130	1000	380
2014-11-12		650	460
2014-11-13		1100	320
2014-11-14		1000	440
2014-11-15		820	280
2014-11-16		720	390
2014-11-17		760	510
2014-11-18	ND(110)	660	310
2014-11-19		710	500
2014-11-20		790	560
2014-11-21		680	600
2014-11-22		580	390
2014-11-23		580	560
2014-11-24		630	550
2014-11-25	ND(110)	510	460
2014-11-26		640	560
2014-11-27		2900	560
2014-11-28		3200	480
2014-11-29		2700	550
2014-11-30		2900	530
2014-12-01		620	590
2014-12-02	ND(110)	880	500
2014-12-03		660	460
2014-12-04		820	440
2014-12-05		760	440
2014-12-06		840	370
2014-12-07		570	340
2014-12-08		700	530
2014-12-09	140	730	440
2014-12-10		800	560
2014-12-11		750	410
2014-12-12		550	440
2014-12-13		480	410
2014-12-14		690	420
2014-12-15		590	410
2014-12-16	170	500	600
2014-12-17		550	430
2014-12-18
2014-12-19		400	510
2014-12-20		270	550
2014-12-21		440	660
2014-12-22		250	460
2014-12-23	ND(110)	250	580
2014-12-24		260	580
2014-12-25		250	740
2014-12-26		250	570
2014-12-27		400	680
2014-12-28		300	840
2014-12-29		300	540
2014-12-30	ND(110)	370	400
2014-12-31		280	500
2015-01-01		170	490
2015-01-02		180	470
2015-01-03		180	410
2015-01-04		170	300
2015-01-05		250	470
2015-01-06	ND(110)	150	370
2015-01-07		140	370
2015-01-08		150	400
2015-01-09		210	450
2015-01-10		180	410
2015-01-11		160	400
2015-01-12		240	420
2015-01-13	110	200	460
2015-01-14		190	490
2015-01-15		ND(110)	340
2015-01-16		180	430
2015-01-17		820	440
2015-01-18		180	390
2015-01-19		190	440
2015-01-20	ND(110)	130	470
2015-01-21		120	400
2015-01-22		220	400
2015-01-23		150	430
2015-01-24		180	500
2015-01-25		ND(110)	410
2015-01-26		160	410
2015-01-27	ND(110)	160	330
2015-01-28		190	510
2015-01-29		170	420
2015-01-30		120	420
2015-01-31
2015-02-01		1100	260
2015-02-02		1100	440
2015-02-03	110	430	360
2015-02-04		470	240
2015-02-05		200	280
2015-02-06		290	400
2015-02-07		190	320
2015-02-08		210	370
2015-02-09		230	430
2015-02-10	160	270	520
2015-02-11		220	390
2015-02-12		210	290
2015-02-13		190	220
2015-02-14		260	310
2015-02-15		160	270
2015-02-16		150	370
2015-02-17	ND(110)	200	390
2015-02-18		180	360
2015-02-19		1700	420
2015-02-20		1200	280
2015-02-21		1100	320
2015-02-22		1200	280
2015-02-23		1000	380
2015-02-24	ND(110)	210	330
2015-02-25		200	350
2015-02-26		170	300
2015-02-27		1200	300
2015-02-28		610	310
2015-03-01		220	310
2015-03-02		2000	360
2015-03-03	ND(110)	1600	230
2015-03-04		1700	380
2015-03-05		900	250
2015-03-06		960	300
2015-03-07		4800	330
2015-03-08		480	300
2015-03-09		3600	480
2015-03-10	200	1100	290
2015-03-11		1800	360
2015-03-12		1300	370
2015-03-13		2200	240
2015-03-14		4300	230
2015-03-15		370	210
2015-03-16		320	230
2015-03-17	3400	290	210
2015-03-18		260	290
2015-03-19	1900	300	270
2015-03-20	3100	2500	330
2015-03-21	1400	250	320
2015-03-22	1100	210	330
2015-03-23	1400	260	310
2015-03-24	1700	220	440
2015-03-25	2400	270	400
2015-03-26	600	250	340
2015-03-27	710	230	370
2015-03-28	450	210	360
2015-03-29	460	290	300
2015-03-30	390	220	310
2015-03-31	320	270	390
2015-04-01	320	300	360
2015-04-02	330	290	480
2015-04-03
2015-04-04	210	290	290
2015-04-05	160	260	420
2015-04-06	200	320	470
2015-04-07	120	310	460
2015-04-08	180	240	520
2015-04-09	ND(110)	380	390
2015-04-10	140	280	460
2015-04-11	190	2200	520
2015-04-12	150	1900	460
2015-04-13	120	1300	300
2015-04-14	220	690	420
2015-04-15	800	390	520
2015-04-16	450	290	390
2015-04-17	210	210	360
2015-04-18	290	400	320
2015-04-19	1100	760	280
2015-04-20	710	380	270
2015-04-21	990	2500	310
2015-04-22	1500	2000	380
2015-04-23	1500	310	320
2015-04-24	2100	300	330
2015-04-25	980	330	320
2015-04-26	2000	290	230
2015-04-27	760	200	400
2015-04-28	1000	270	200
2015-04-29	550	190	310
2015-04-30	360	220	320
2015-05-01	270	280	280
2015-05-02	250	240	320
2015-05-03	300	220	350
2015-05-04	320	200	370
2015-05-05	320	230	360
2015-05-06	180	250	280
2015-05-07	210	190	290
2015-05-08	180	160	370
2015-05-09	180	240	330
2015-05-10	120	200	290
2015-05-11	210	300	350
2015-05-12	120	210	350
2015-05-13	200	340	440
2015-05-14	160	210	330
2015-05-15	140	180	370
2015-05-16
2015-05-17	ND(110)	260	390
2015-05-18	160	230	390
2015-05-19	230	580	380
2015-05-20	170	2800	300
2015-05-21
2015-05-22	180	2200	430
2015-05-23	150	340	330
2015-05-24	130	180	330
2015-05-25	170	210	350
2015-05-26	150	210	350
2015-05-27	210	180	290
2015-05-28	ND(110)	170	390
2015-05-29	140	190	280
2015-05-30	190	240	360
2015-05-31	140	170	350
2015-06-01	140	210	220
2015-06-02	160	230	320
2015-06-03	140	220	290
2015-06-04	200	290	300
2015-06-05	200	230	340
2015-06-06	160	130	270
2015-06-07	160	340	270
2015-06-08	130	230	360
2015-06-09	150	210	310
2015-06-10	180	1300	250
2015-06-11	190	1800	280
2015-06-12	160	370	330
2015-06-13	ND(110)	150	220
2015-06-14
2015-06-15
2015-06-16
2015-06-17	170	260	290
2015-06-18	140	250	340
2015-06-19	110	220	210
2015-06-20
2015-06-21	150	1300	210
2015-06-22	180	290	300
2015-06-23
2015-06-24	160	1800	180
2015-06-25	110	340	190
2015-06-26	120	170	190
2015-06-27	150	1100	210
2015-06-28	190	690	200
2015-06-29	140	330	170
2015-06-30	140	290	180
2015-07-01	210	500	190
2015-07-02	180	1300	220
2015-07-03	180	470	250
2015-07-04	ND(110)	300	190
2015-07-05	230	980	160
2015-07-06	150	310	170
2015-07-07	150	320	250
2015-07-08	120	200	170
2015-07-09	200	2100	250
2015-07-10	210	200	130
2015-07-11	160	170	180
2015-07-12	190	200	120
2015-07-13	140	210	150
2015-07-14	180	300	210
2015-07-15	190	220	240
2015-07-16				Cannot be collected due to bad weather.
2015-07-17	150	890	230
2015-07-18	290	600	220
2015-07-19	280	480	250
2015-07-20	240	920	190
2015-07-21	600	410	250
2015-07-22	240	600	280
2015-07-23	1600	300	160
2015-07-24	500	310	170
2015-07-25	1300	190	140
2015-07-26	1000	220	160
2015-07-27	1200	220	290
2015-07-28	1400	190	180
2015-07-29	410	190	220
2015-07-30	1500	220	180
2015-07-31	350	210	260
2015-08-01	420	210	230
2015-08-02	210	230	240
2015-08-03	230	190	240
2015-08-04	170	180	280
2015-08-05	150	220	260
2015-08-06	240	190	320
2015-08-07	130	160	220
2015-08-08	130	140	250
2015-08-09	140	210	210
2015-08-10	ND(110)	160	230
2015-08-11	150	210	240
2015-08-12	160	290	330
2015-08-13	220	170	300
2015-08-14	200	2400	190
2015-08-15	ND(110)	3400	210
2015-08-16	190	580	210
2015-08-17	130	230	300
2015-08-18	120	3500	270
2015-08-19	190	2900	260
2015-08-20	ND(110)	2900	260
2015-08-21	170	310	200
2015-08-22	170	160	260
2015-08-23	160	330	250
2015-08-24	130	2100	250
2015-08-25	190	1900	220
2015-08-26	160	530	250
2015-08-27	170	3400	200
2015-08-28	180	250	300
2015-08-29	740	190	210
2015-08-30	1500	280	210
2015-08-31	400	270	150
2015-09-01	560	160	110
2015-09-02	390	250	180
2015-09-03	300	750	200
2015-09-04	330	1600	200
2015-09-05	1900	2600	120
2015-09-06	3300	800	130
2015-09-07	3400	5700	220
2015-09-08	2300	550	120
2015-09-09	170	190	200
2015-09-10	3200	130	ND(110)
2015-09-11
2015-09-12	2900	200	130
2015-09-13	2600	1300	ND(110)
2015-09-14	2400	730	250
2015-09-15	890	4600	280
2015-09-16	2200	4000	200
2015-09-17	3400	9800	240
2015-09-18	3600	9400	740
2015-09-19	4400	5800	220
2015-09-20	4300	2600	170
2015-09-21	3800	10000	220
2015-09-22	2800	7100	ND(120)
2015-09-23	3300	8600	170
2015-09-24	3100	17000	210
2015-09-25	2000	13000	380
2015-09-26	1500	19000	350
2015-09-27	2200	20000	250
2015-09-28	2700	16000	190
2015-09-29	2000	12000	230
2015-09-30	1300	3300	340
2015-10-01	2300	4900	220
2015-10-02	1300	4000	400
2015-10-03	2100	1300	310
2015-10-04	1500	800	250
2015-10-05	1200	640	370
2015-10-06	1000	600	330
2015-10-07	950	600	290
2015-10-08
2015-10-09	1900	790	340
2015-10-10	1300	620	310
2015-10-11	1400	740	250
2015-10-12	1500	590	250
2015-10-13	1200	600	340
2015-10-14	1300	530	370
2015-10-15	740	510	350
2015-10-16	2700	510	300
2015-10-17	890	440	300
2015-10-18	3100	440	280
2015-10-19	1300	470	210
2015-10-20	800	380	210
2015-10-21	1300	450	320
2015-10-22	930	430	290
2015-10-23	1600	410	310
2015-10-24	1200	570	300
2015-10-25	650	490	270
2015-10-26	560	540	280
2015-10-27	1000	600	360
2015-10-28	620	560	310
2015-10-29	360	570	420
2015-10-30	610	650	380
2015-10-31	270	540	370
2015-11-01	340	470	360
2015-11-02	260	570	360
2015-11-03	350	1900	300
2015-11-04	160	590	310
2015-11-05	160	390	310
2015-11-06	200	490	410
2015-11-07	140	400	350
2015-11-08	160	430	330
2015-11-09	230	590	310
2015-11-10	150	2000	390
2015-11-11	ND(130)	3300	290
2015-11-12	ND(110)	1000	290
2015-11-13	200	390	320
2015-11-14	180	370	320
2015-11-15	120	2600	260
2015-11-16	160	2400	330
2015-11-17	250	4600	220
2015-11-18	300	690	220
2015-11-19	510	1200	230
2015-11-20	920	840	210
2015-11-21	580	1600	210
2015-11-22	1000	3500	180
2015-11-23	790	810	190
2015-11-24	1600	5900	240
2015-11-25	720	680	180
2015-11-26	560	4600	220
2015-11-27	1600	2000	220
2015-11-28	820	2300	240
2015-11-29	1800	4900	350
2015-11-30	2800	850	300
2015-12-01	3500	700	310
2015-12-02	2400	640	280
2015-12-03	1700	640	380
2015-12-04	1700	680	380
2015-12-05	1100	590	240
2015-12-06	1300	530	350
2015-12-07	560	550	450
2015-12-08	1100	520	400
2015-12-09	320	500	650
2015-12-10	350	640	490
2015-12-11
2015-12-12	290	2900	520
2015-12-13	780	4600	440
2015-12-14	350	6500	620
2015-12-15	1100	670	530
2015-12-16	360	580	770
2015-12-17	450	610	770
2015-12-18	320	520	630
2015-12-19	490	1300	1100
2015-12-20	280	930	560
2015-12-21	270	520	850
2015-12-22	290	450	600
2015-12-23	170	440	1000
2015-12-24	230	600	1100
2015-12-25	190	750	820
2015-12-26	150	410	770
2015-12-27	ND(110)	350	930
2015-12-28	110	350	940
2015-12-29	170	380	850
2015-12-30	130	380	910
2015-12-31	160	350	1000
2016-01-01	120	330	1000
2016-01-02	120	430	960
2016-01-03	180	240	840
2016-01-04	180	300	880
2016-01-05	130	300	920
2016-01-06	ND(110)	250	990
2016-01-07	170	250	960
2016-01-08	140	350	890
2016-01-09	200	290	960
2016-01-10	180	240	960
2016-01-11	170	300	970
2016-01-12	160	260	960
2016-01-13	150	270	880
2016-01-14	110	310	900
2016-01-15	120	190	1100
2016-01-16	130	270	970
2016-01-17	160	270	1000
2016-01-18
2016-01-19	180	2700	940
2016-01-20	150	2100	880
2016-01-21	130	2500	860
2016-01-22	200	3200	840
2016-01-23	140	1200	840
2016-01-24	130	290	720
2016-01-25	150	240	730
2016-01-26	160	290	870
2016-01-27	150	220	850
2016-01-28	190	300	770
2016-01-29	170	270	760
2016-01-30
2016-01-31	130	420	710
2016-02-01	150	2600	730
2016-02-02	120	2800	750
2016-02-03	170	700	740
2016-02-04	ND(110)	1300	650
2016-02-05	150	1900	640
2016-02-06	180	300	620
2016-02-07	150	280	610
2016-02-08	120	260	550
2016-02-09	150	270	600
2016-02-10	150	170	560
2016-02-11	130	250	560
2016-02-12	160	280	6700
2016-02-13	150	260	540
2016-02-14
2016-02-15	120	230	570
2016-02-16	160	260	550
2016-02-17	140	220	530
2016-02-18	190	260	530
2016-02-19	220	230	590
2016-02-20	160	190	440
2016-02-21	140	530	580
2016-02-22	170	1600	560
2016-02-23	100	820	620
2016-02-24	140	350	500
2016-02-25	130	290	510
2016-02-26	120	230	640
2016-02-27	110	210	510
2016-02-28	180	210	570
2016-02-29	220	280	650
2016-03-01	190	310	670
2016-03-02	150	240	660
2016-03-03	160	180	510
2016-03-04	180	220	550
2016-03-05	150	210	540
2016-03-06	160	240	430
2016-03-07	140	180	540
2016-03-08	170	250	550
2016-03-09
2016-03-10	180	320	580
2016-03-11	140	340	540
2016-03-12	230	280	440
2016-03-13	200	170	550
2016-03-14	180	200	530
2016-03-15	240	280	520
2016-03-16	200	360	570
2016-03-17	180	320	570
2016-03-18	260	270	620
2016-03-19	150	260	590
2016-03-20	250	230	560
2016-03-21	170	210	570
2016-03-22	220	200	570
2016-03-23	280	140	480
2016-03-24	170	160	460
2016-03-25	190	220	480
2016-03-26	270	230	580
2016-03-27	290	230	570
2016-03-28	240	250	580
2016-03-29	330	230	570
2016-03-30	310	210	530
2016-03-31	320	200	550
2016-04-01	420	170	550
2016-04-02	390	220	550
2016-04-03	410	160	500
2016-04-04	430	210	560
2016-04-05	450	380	570
2016-04-06	450	330	500
2016-04-07	520	360	530
2016-04-08	580	810	580
2016-04-09	460	990	510
2016-04-10	450	1000	570
2016-04-11	380	700	420
2016-04-12	380	510	530
2016-04-13	400	290	380
2016-04-14	390	330	470
2016-04-15	490	950	570
2016-04-16	430	1100	460
2016-04-17
2016-04-18	430	500	520
2016-04-19	330	190	520
2016-04-20	350	190	480
2016-04-21	400	250	440
2016-04-22	310	210	450
2016-04-23	330	380	420
2016-04-24	380	260	490
2016-04-25	410	260	470
2016-04-26	420	190	390
2016-04-27	380	250	460
2016-04-28	380	170	410
2016-04-29	340	1500	450
2016-04-30	480	890	430
2016-05-01	400	670	530
2016-05-02	320	990	250
2016-05-03	340	1300	420
2016-05-04
2016-05-05	370	1400	410
2016-05-06	350	1400	390
2016-05-07	350	900	430
2016-05-08	400	500	380
2016-05-09	390	340	380
2016-05-10	360	110	360
2016-05-11	380	1200	360
2016-05-12	420	270	290
2016-05-13	400	300	380
2016-05-14	310	950	420
2016-05-15	380	1200	420
2016-05-16	370	1200	240
2016-05-17	310	1100	340
2016-05-18	400	510	320
2016-05-19	360	300	240
2016-05-20	400	270	380
2016-05-21	430	940	170
2016-05-22	380	930	360
2016-05-23	320	1300	330
2016-05-24	350	1800	350
2016-05-25	380	1100	290
2016-05-26	310	1500	340
2016-05-27	330	1200	270
2016-05-28	320	3100	350
2016-05-29	300	930	300
2016-05-30	280	1100	320
2016-05-31	330	710	330
2016-06-01	260	390	340
2016-06-02	390	560	320
2016-06-03	330	150	430
2016-06-04	390	170	400
2016-06-05	310	180	370
2016-06-06	380	180	310
2016-06-07	330	220	360
2016-06-08	300	180	300
2016-06-09	350	200	260
2016-06-10	380	340	320
2016-06-11	450	280	360
2016-06-12	440	250	290
2016-06-13	420	250	240
2016-06-14	360	1400	240
2016-06-15	420	840	250
2016-06-16	490	600	350
2016-06-17	350	960	360
2016-06-18	420	1300	380
2016-06-19	380	1000	320
2016-06-20	380	560	290
2016-06-21	360	1600	290
2016-06-22	360	790	350
2016-06-23	390	380	320
2016-06-24	410	430	280
2016-06-25	440	380	290
2016-06-26	490	200	330
2016-06-27	1000	140	210
2016-06-28	960	140	200
2016-06-29	1000	150	270
2016-06-30	590	ND(120)	180
2016-07-01	630	ND(100)	300
2016-07-02	890	110	230
2016-07-03	1100	300	180
2016-07-04	1100	860	190
2016-07-05	910	1500	270
2016-07-06	1000	960	180
2016-07-07	830	1400	190
2016-07-08	910	730	170
2016-07-09	810	330	ND(130)
2016-07-10	790	3500	220
2016-07-11	930	120	150
2016-07-12	830	310	160
2016-07-13	790	300	250
2016-07-14	700	5300	160
2016-07-15	650	4400	150
2016-07-16	530	1800	180
2016-07-17	680	320	210
2016-07-18	620	240	160
2016-07-19	450	300	170
2016-07-20	420	260	110
2016-07-21	460	440	190
2016-07-22	540	820	210
2016-07-23	480	1100	200
2016-07-24	370	1100	150
2016-07-25	440	930	150
2016-07-26	410	300	200
2016-07-27	410	260	180
2016-07-28	380	160	180
2016-07-29	390	220	260
2016-07-30	400	220	220
2016-07-31	300	210	190
2016-08-01	300	260	190
2016-08-02	370	280	200
2016-08-03	370	290	210
2016-08-04	300	280	180
2016-08-05	380	250	180
2016-08-06	310	230	200
2016-08-07	350	230	140
2016-08-08	280	220	150
2016-08-09	360	800	220
2016-08-10	330	550	220
2016-08-11	360	310	170
2016-08-12	370	380	180
2016-08-13	310	250	180
2016-08-14	330	230	140
2016-08-15	320	290	200
2016-08-16	290	240	170
2016-08-17
2016-08-18	360	930	100
2016-08-19	520	ND(110)	190
2016-08-20	640	110	200
2016-08-21	480	ND(110)	160
2016-08-22	610	ND(130)	140
2016-08-23	650	ND(100)	170
2016-08-24	630	ND(100)	120
2016-08-25	510	ND(100)	ND(100)
2016-08-26	530	ND(100)	110
2016-08-27	630	110	180
2016-08-28	590	150	140
2016-08-29	480	ND(110)	ND(110)
2016-08-30
2016-08-31	640	ND(100)	100
2016-09-01	550	ND(110)	ND(110)
2016-09-02	1100	180	120
2016-09-03	950	760	100
2016-09-04	1600	2000	130
2016-09-05	1700	680	ND(110)
2016-09-06	1900	350	ND(110)
2016-09-07	1700	420	ND(120)
2016-09-08	1700	5300	ND(110)
2016-09-09	1900	1200	ND(130)
2016-09-10	1800	650	130
2016-09-11	1100	520	160
2016-09-12	1800	1300	130
2016-09-13	630	270	ND(100)
2016-09-14	570	ND(120)	ND(120)
2016-09-15	640	ND(110)	ND(110)
2016-09-16	770	190	110
2016-09-17	1800	1400	120
2016-09-18	2400	1700	140
2016-09-19	940	280	140
2016-09-20	740	ND(110)	ND(110)
2016-09-21	540	ND(120)	ND(120)
2016-09-22	3200	ND(100)	110
2016-09-23	3500	190	ND(110)
2016-09-24	3300	420	ND(110)
2016-09-25	2700	330	ND(110)
2016-09-26	2600	660	ND(110)
2016-09-27	2100	740	ND(100)
2016-09-28	1800	3000	ND(110)
2016-09-29	1500	5200	110
2016-09-30	1600	2400	ND(110)
2016-10-01	1300	3100	ND(110)
2016-10-02	1300	5800	ND(110)
2016-10-03	1300	6900	ND(110)
2016-10-04	1500	10000	ND(110)
2016-10-05	1300	9100	120
2016-10-06	1300	11000	120
2016-10-07	1300	9500	150
2016-10-08	1300	750	ND(110)
2016-10-09	1500	9300	ND(110)
2016-10-10	1400	3900	ND(110)
2016-10-11	1600	630	ND(110)
2016-10-12	1300	560	120
2016-10-13	1600	490	110
2016-10-14	1500	480	ND(110)
2016-10-15	1900	470	ND(110)
2016-10-16	1500	450	150
2016-10-17	1200	520	160
2016-10-18	2300	520	130
2016-10-19	1600	420	120
2016-10-20	1200	450	120
2016-10-21	1500	510	160
2016-10-22	1300	470	120
2016-10-23	1800	450	130
2016-10-24	2300	440	140
2016-10-25	1900	430	120
2016-10-26	1500	390	180
2016-10-27	1500	320	150
2016-10-28	2200	400	150
2016-10-29	1200	1700	170
2016-10-30	1900	5100	190
2016-10-31	3500	500	150
2016-11-01	2400	550	170
2016-11-02	2800	490	140
2016-11-03	2100	460	120
2016-11-04	2900	410	120
2016-11-05	2000	420	150
2016-11-06	2300	520	130
2016-11-07	1800	480	120
2016-11-08	1700	490	160
2016-11-09	1500	600	ND(110)
2016-11-10	1300	460	170
2016-11-11	830	510	190
2016-11-12	910	3200	140
2016-11-13	670	2900	160
2016-11-14	950	550	ND(110)
2016-11-15	940	520	240
2016-11-16	710	510	190
2016-11-17	480	390	130
2016-11-18	500	420	160
2016-11-19	320	410	200
2016-11-20	560	2900	190
2016-11-21	570	2500	170
2016-11-22
2016-11-23	550	4000	130
2016-11-24	480	4000	160
2016-11-25	700	4300	180
2016-11-26	740	1800	160
2016-11-27	490	530	190
2016-11-28	710	1200	130
2016-11-29	650	2800	170
2016-11-30	500	500	130
2016-12-01	330	380	190
2016-12-02	450	3800	110
2016-12-03	430	2400	120
2016-12-04	400	460	120
2016-12-05	380	380	ND(110)
2016-12-06
2016-12-07	560	370	ND(110)
2016-12-08	400	400	140
2016-12-09	410	340	190
2016-12-10	360	380	180
2016-12-11	390	430	160
2016-12-12	370	360	130
2016-12-13	320	320	150
2016-12-14
2016-12-15	350	2800	ND(110)
2016-12-16	280	3300	ND(110)
2016-12-17	330	700	140
2016-12-18	290	420	ND(110)
2016-12-19	340	430	ND(110)
2016-12-20	280	440	ND(110)
2016-12-21	310	480	170
2016-12-22	310	370	ND(100)
2016-12-23	280	390	200
2016-12-24	300	450	140
2016-12-25	300	490	160
2016-12-26	220	430	160
2016-12-27	180	440	ND(110)
2016-12-28	200	340	ND(120)
2016-12-29	290	430	150
2016-12-30	370	440	160
2016-12-31	280	360	160
2017-01-01	290	470	220
2017-01-02	240	400	150
2017-01-03	280	410	130
2017-01-04	270	360	250
2017-01-05	300	450	160
2017-01-06	320	430	200
2017-01-07	280	400	190
2017-01-08	250	390	180
2017-01-09
2017-01-10	200	2800	230
2017-01-11	290	980	200
2017-01-12	300	660	200
2017-01-13	280	520	230
2017-01-14	350	490	240
2017-01-15	240	460	240
2017-01-16	250	460	230
2017-01-17	260	450	160
2017-01-18	290	500	280
2017-01-19	250	410	260
2017-01-20	250	490	220
2017-01-21	310	590	260
2017-01-22	330	3200	320
2017-01-23	280	3000	210
2017-01-24	270	3200	250
2017-01-25	350	1300	230
2017-01-26	220	830	210
2017-01-27	290	620	250
2017-01-28	330	560	270
2017-01-29	310	400	230
2017-01-30	360	400	250
2017-01-31	350	450	160
2017-02-01	290	410	300
2017-02-02
2017-02-03	280	450	280
2017-02-04	310	440	270
2017-02-05	380	410	260
2017-02-06	380	460	300
2017-02-07	350	470	240
2017-02-08	360	390	250
2017-02-09	370	580	270
2017-02-10	420	570	310
2017-02-11	390	860	330
2017-02-12	360	640	290
2017-02-13	410	550	350
2017-02-14	370	480	320
2017-02-15	370	450	340
2017-02-16	410	470	330
2017-02-17	380	490	320
2017-02-18	480	520	360
2017-02-19	500	500	390
2017-02-20	610	450	340
2017-02-21	580	500	400
2017-02-22	560	390	360
2017-02-23	670	620	370
2017-02-24	770	700	370
2017-02-25	640	670	370
2017-02-26	680	630	440
2017-02-27	620	660	380
2017-02-28	740	590	320
2017-03-01	680	540	350
2017-03-02	770	600	310
2017-03-03	800	640	290
2017-03-04	830	640	260
2017-03-05	960	830	430
2017-03-06	900	600	380
2017-03-07	880	620	360
2017-03-08	1100	670	380
2017-03-09	1100	600	350
2017-03-10	910	560	290
2017-03-11	1100	740	450
2017-03-12	1200	590	320
2017-03-13	1100	570	330
2017-03-14	1100	510	380
2017-03-15
2017-03-16	1100	1500	330
2017-03-17	940	1300	260
2017-03-18	1200	970	320
2017-03-19	1300	1200	320
2017-03-20	960	890	300
2017-03-21	1300	1100	340
2017-03-22	1200	1300	320
2017-03-23	1100	1000	270
2017-03-24	1100	1200	300
2017-03-25	1200	880	280
2017-03-26	1200	800	430
2017-03-27
2017-03-28	1100	1200	340
2017-03-29	1100	990	260
2017-03-30	1200	910	330
2017-03-31	1300	870	340
2017-04-01	1200	740	290
2017-04-02	1100	900	280
2017-04-03	1300	930	310
2017-04-04	1000	850	330
2017-04-05	1200	1000	380
2017-04-06	1100	1000	400
2017-04-07	1100	1100	360
2017-04-08	1200	1100	350
2017-04-09	1200	1100	340
2017-04-10	1100	1100	280
2017-04-11	1100	1200	370
2017-04-12	1200	1400	350
2017-04-13	1200	1000	350
2017-04-14	1200	1000	380
2017-04-15	1200	940	310
2017-04-16	1200	960	290
2017-04-17	1200	820	310
2017-04-18
2017-04-19	1300	1100	420
2017-04-20	1200	860	260
2017-04-21	1100	1000	420
2017-04-22	1100	900	350
2017-04-23	970	1000	380
2017-04-24	990	800	380
2017-04-25	950	780	360
2017-04-26	910	990	390
2017-04-27	1000	830	350
2017-04-28	1000	1100	360
2017-04-29	1000	950	440
2017-04-30	1100	910	480
2017-05-01	1000	980	460
2017-05-02	1000	930	420
2017-05-03	1100	790	410
2017-05-04	1100	690	400
2017-05-05	1100	710	450
2017-05-06	1100	780	300
2017-05-07	1200	870	470
2017-05-08	1100	790	400
2017-05-09	1100	830	500
2017-05-10	1100	750	520
2017-05-11	1100	780	480
2017-05-12	1000	660	440
2017-05-13	1100	740	510
2017-05-14	1200	2000	440
2017-05-15	1200	680	530
2017-05-16	1200	330	420
2017-05-17	1200	ND(120)	420
2017-05-18	1100	170	400
2017-05-19	1000	480	460
2017-05-20	970	860	410
2017-05-21	860	1100	440
2017-05-22	960	900	410
2017-05-23	860	1100	480
2017-05-24	830	840	430
2017-05-25	760	940	410
2017-05-26	930	1200	490
2017-05-27	830	1300	330
2017-05-28	700	1400	480
2017-05-29	850	1300	300
2017-05-30	870	980	360
2017-05-31	820	930	340
2017-06-01	910	700	390
2017-06-02	960	530	360
2017-06-03	990	210	360
2017-06-04	890	110	420
2017-06-05	910	150	370
2017-06-06	740	590	270
2017-06-07	550	870	330
2017-06-08	570	1300	370
2017-06-09	560	1100	390
2017-06-10	690	1500	320
2017-06-11	700	2000	390
2017-06-12	710	2400	360
2017-06-13	660	2200	400
2017-06-14	640	2700	340
2017-06-15	670	1700	370
2017-06-16	660	1400	250
2017-06-17	800	1400	360
2017-06-18	690	1000	370
2017-06-19	670	1700	280
2017-06-20	820	370	390
2017-06-21	700	370	300
2017-06-22	800	210	260
2017-06-23	750	150	360
2017-06-24	760	150	350
2017-06-25	820	ND(110)	310
2017-06-26	800	600	180
2017-06-27	1000	1000	350
2017-06-28	760	1800	200
2017-06-29	650	2500	210
2017-06-30	630	3600	250
2017-07-01	630	4200	260
2017-07-02	600	3900	240
2017-07-03	690	2900	150
2017-07-04	650	710	290
2017-07-05	870	480	250
2017-07-06	790	480	230
2017-07-07	1000	1100	280
2017-07-08	960	1200	270
2017-07-09	750	1700	290
2017-07-10	650	2500	230
2017-07-11	780	3300	ND(120)
2017-07-12	690	3800	190
2017-07-13	650	4100	170
2017-07-14	680	4000	ND(120)
2017-07-15	640	4200	190
2017-07-16	560	4000	210
2017-07-17	580	3700	160
2017-07-18	600	3500	220
2017-07-19	640	960	200
2017-07-20	740	1100	ND(120)
2017-07-21	780	1600	120
2017-07-22	880	1800	150
2017-07-23	780	1300	210
2017-07-24	720	290	180
2017-07-25	1200	190	170
2017-07-26	1100	ND(110)	130
2017-07-27	850	ND(110)	120
2017-07-28	1300	ND(110)	170
2017-07-29	1400	150	210
2017-07-30	1200	ND(110)	ND(110)
2017-07-31	1300	ND(120)	130
2017-08-01	1100	200	ND(110)
2017-08-02	1000	200	ND(110)
2017-08-03	920	580	160
2017-08-04	960	1200	ND(120)
2017-08-05	1100	1800	ND(110)
2017-08-06	910	1800	130
2017-08-07	890	2200	ND(120)
2017-08-08	1000	2600	ND(120)
2017-08-09	850	250	150
2017-08-10	770	150	120
2017-08-11	1200	150	ND(110)
2017-08-12	1200	370	ND(120)
2017-08-13	820	480	ND(120)
2017-08-14	880	620	180
2017-08-15	900	500	120
2017-08-16	770	320	ND(120)
2017-08-17	840	160	120
2017-08-18	980	ND(120)	150
2017-08-19	920	ND(110)	120
2017-08-20	820	ND(120)	ND(120)
2017-08-21	780	ND(120)	ND(120)
2017-08-22	860	ND(120)	130
2017-08-23	860	ND(120)	ND(130)
2017-08-24	930	190	ND(120)
2017-08-25	960	390	ND(120)
2017-08-26	1300	640	ND(110)
2017-08-27	850	910	ND(120)
2017-08-28	940	930	ND(120)
2017-08-29	1200	800	ND(120)
2017-08-30	850	790	ND(120)
2017-08-31
2017-09-01	1000	910	ND(120)
2017-09-02
2017-09-03	810	510	ND(120)
2017-09-04	750	1000	ND(120)
2017-09-05	870	1000	ND(110)
2017-09-06	620	710	150
2017-09-07	570	1900	ND(110)
2017-09-08	730	2300	ND(120)
2017-09-09	790	2300	ND(120)
2017-09-10	680	1300	ND(120)
2017-09-11	690	890	ND(110)
2017-09-12	720	2700	ND(110)
2017-09-13	530	2600	ND(110)
2017-09-14	650	810	ND(110)
2017-09-15	760	720	ND(120)
2017-09-16	600	730	120
2017-09-17	660	700	ND(110)
2017-09-18
2017-09-19	530	ND(120)	ND(120)
2017-09-20	610	ND(110)	ND(110)
2017-09-21	580	130	ND(110)
2017-09-22	680	210	ND(120)
2017-09-23	1000	730	ND(110)
2017-09-24	730	640	ND(110)
2017-09-25	650	1300	ND(110)
2017-09-26	1000	1900	ND(110)
2017-09-27	550	1100	ND(110)
2017-09-28	640	910	ND(120)
2017-09-29	1000	1000	ND(110)
2017-09-30	970	860	ND(120)
2017-10-01	720	1400	ND(110)
2017-10-02	710	1300	ND(110)
2017-10-03	1200	2800	ND(130)
2017-10-04	790	1900	130
2017-10-05	730	790	ND(130)
2017-10-06	940	780	ND(120)
2017-10-07	1000	4100	ND(120)
2017-10-08	720	4800	ND(120)
2017-10-09	610	2700	ND(140)
2017-10-10	760	900	ND(120)
2017-10-11	600	830	ND(110)
2017-10-12	570	2300	ND(110)
2017-10-13	680	5100	ND(120)
2017-10-14	610	3800	ND(120)
2017-10-15	590	2900	ND(110)
2017-10-16	670	3800	ND(110)
2017-10-17	580	2600	ND(110)
2017-10-18	610	3700	120
2017-10-19	630	1800	ND(110)
2017-10-20	670	1900	ND(120)
2017-10-21	810	200	ND(130)
2017-10-22	1100	ND(110)	110
2017-10-23
2017-10-24	1000	ND(110)	ND(110)
2017-10-25	1000	ND(110)	ND(110)
2017-10-26	1000	ND(110)	120
2017-10-27	890	140	ND(110)
2017-10-28	1200	540	ND(110)
2017-10-29	1300	790	ND(110)
2017-10-30
2017-10-31	1000	320	ND(120)
2017-11-01	1300	560	ND(120)
2017-11-02	1500	1200	ND(110)
2017-11-03	1400	840	120
2017-11-04	1600	880	ND(120)
2017-11-05	1800	1500	ND(120)
2017-11-06	1800	810	ND(110)
2017-11-07	1900	690	ND(120)
2017-11-08	2000	610	ND(120)
2017-11-09	1900	570	130
2017-11-10	1900	680	160
2017-11-11	2000	660	ND(120)
2017-11-12	1600	730	130
2017-11-13	1000	630	ND(120)
2017-11-14	1300	580	170
2017-11-15	940	570	160
2017-11-16	1200	760	ND(120)
2017-11-17	1100	600	ND(120)
2017-11-18	870	730	140
2017-11-19	790	650	200
2017-11-20	560	660	130
2017-11-21	640	820	210
2017-11-22	520	630	120
2017-11-23	570	740	130
2017-11-24	620	2500	160
2017-11-25	590	900	180
2017-11-26	540	810	140
2017-11-27	570	790	140
2017-11-28	600	850	140
2017-11-29	630	680	120
2017-11-30	620	660	130
2017-12-01	520	730	ND(120)
2017-12-02	520	700	ND(120)
2017-12-03	420	720	220
2017-12-04	770	740	130
2017-12-05	470	760	150
2017-12-06	600	1200	140
2017-12-07	520	730	140
2017-12-08	560	750	160
2017-12-09	600	930	140
2017-12-10	610	790	160
2017-12-11	600	800	180
2017-12-12	630	750	160
2017-12-13	470	750	120
2017-12-14	500	750	160
2017-12-15	530	820	150
2017-12-16	470	710	ND(120)
2017-12-17	510	980	140
2017-12-18	400	800	210
2017-12-19	460	820	ND(110)
2017-12-20	510	670	160
2017-12-21	510	850	170
2017-12-22	600	930	180
2017-12-23	470	850	140
2017-12-24	420	800	140
2017-12-25
2017-12-26	580	1000	200
2017-12-27
2017-12-28	470	1000	ND(120)
2017-12-29	490	1100	150
2017-12-30	640	1000	140
2017-12-31	530	1100	220
2018-01-01	730	1000	ND(120)
2018-01-02	570	1000	170
2018-01-03	700	1100	170
2018-01-04	550	1100	ND(130)
2018-01-05	560	1000	170
2018-01-06	560	1000	200
2018-01-07	570	1100	170
2018-01-08	610	1000	ND(120)
2018-01-09	780	970	210
2018-01-10	690	1200	190
2018-01-11	800	1200	190
2018-01-12	810	1300	140
2018-01-13	780	1200	160
2018-01-14	680	1300	150
2018-01-15	830	1200	170
2018-01-16	880	1000	190
2018-01-17	950	1100	180
2018-01-18	1000	1400	200
2018-01-19	1100	1400	180
2018-01-20	950	1600	180
2018-01-21	1000	1500	190
2018-01-22	1100	1400	160
2018-01-23
2018-01-24	1000	1400	170
2018-01-25	1100	1500	210
2018-01-26	1100	1300	130
2018-01-27	1200	1500	190
2018-01-28	1200	1600	250
2018-01-29	1100	1500	160
2018-01-30	1200	1500	230
2018-01-31	1100	1400	160
2018-02-01	1200	1500	220
2018-02-02	1300	1400	170
2018-02-03	1400	1300	160
2018-02-04	1200	1400	240
2018-02-05	1200	1300	250
2018-02-06	1200	1300	280
2018-02-07	1300	1200	200
2018-02-08	1300	1300	ND(130)
2018-02-09	1200	1100	230
2018-02-10	1400	1200	190
2018-02-11	1300	1400	310
2018-02-12	1200	1200	150
2018-02-13	1200	1100	140
2018-02-14	1500	1300	270
2018-02-15	1400	1300	310
2018-02-16	1300	1100	210
2018-02-17	1400	1100	260
2018-02-18	1300	1100	190
2018-02-19	1300	1200	220
2018-02-20	1200	1200	220
2018-02-21	1200	1100	290
2018-02-22	1300	1200	250
2018-02-23	1500	1300	300
2018-02-24	1600	1300	200
2018-02-25	1300	1200	210
2018-02-26	1400	1100	210
2018-02-27	1200	1100	240
2018-02-28	1300	1100	210
2018-03-01
2018-03-02
2018-03-03	1300	980	240
2018-03-04	1400	1000	330
2018-03-05
2018-03-06	1500	1200	330
2018-03-07	1500	1000	350
2018-03-08	1300	1100	270
2018-03-09
2018-03-10	1600	710	340
2018-03-11	1500	690	300
2018-03-12	1400	530	250
2018-03-13	1400	820	260
2018-03-14	1400	1000	240
2018-03-15	1300	1000	220
2018-03-16	1400	1100	190
2018-03-17	1500	1100	210
2018-03-18	1300	1300	280
2018-03-19	1500	1400	250
2018-03-20	1400	1200	260
2018-03-21	1500	1100	200
2018-03-22	1500	1300	290
2018-03-23	1400	1500	210
2018-03-24	1700	1600	220
2018-03-25	1500	1500	310
2018-03-26	1300	1400	270
2018-03-27	1300	1400	250
2018-03-28	1400	1300	280
2018-03-29	1300	1300	290
2018-03-30	1400	1200	180
2018-03-31	1500	1400	320
2018-04-03	1500	1300	290
2018-04-10	1500	1300
2018-04-17	1500	1200
2018-04-24	1600	1200
2018-05-01	1700	1400	530
2018-05-08	1400	1400
2018-05-15	1600	1200
2018-05-22	1400	1600
2018-05-29	1400	1600
2018-06-05	1500	2500	400
2018-06-12	1600	800
2018-06-19	1500	680
2018-06-26	610	2000
2018-07-03	580	1600	ND(120)
2018-07-10	1600	ND(130)
2018-07-17	730	3100
2018-07-24	840	1400
2018-07-31	810	1900
2018-08-07	900	2300	210
2018-08-14	1300	ND(120)
2018-08-21	660	2500
2018-08-28	590	1600
2018-09-04	630	1500	140
2018-09-11	600	960
2018-09-18	570	2800
2018-09-25	1100	300
2018-10-02	940	140	ND(110)
2018-10-09	590	1700
2018-10-16	550	810
2018-10-23	580	780
2018-10-30	530	1000
2018-11-06	520	1100	150
2018-11-13	520	1300
2018-11-20	520	1100
2018-11-27	480	1100
2018-12-04	510	1100	200
2018-12-11	590	1100
2018-12-18	770	1300
2018-12-25	860	1300
2019-01-01	850	1100	240
2019-01-08	840	1200
2019-01-15	870	1100
2019-01-22	880	1100
2019-01-29	840	1000
2019-02-05	930	950	280
2019-02-12	1000	980
2019-02-19	890	830
2019-02-26	920	900
2019-03-05	860	870	530
2019-03-12	850	300
2019-03-19	1000	600
2019-03-26	990	860
2019-04-02	900	980	470
2019-04-09	720	890
2019-04-16	930	940
2019-04-23	830	970
2019-04-30	790	1100
2019-05-07	740	1300	490
2019-05-14	680	1100
2019-05-21	700	1100
2019-05-28	570	830
2019-06-04	580	1300	370
2019-06-11	600	320
2019-06-18	520	120
2019-06-25	540	220
2019-07-02	480	ND(120)	400
2019-07-09	570	ND(110)
2019-07-16	470	ND(120)
2019-07-23	420	ND(110)

## Sheet: H4 Area(E1 -E14, wellpoint, F1)
Tritium at H4 Area (E1-E14, Well point, F1)										41487
Bq/L	E1	E2	E3	E4	E5	E6	E7	E8	E9	E10	E11	E12	E13	E14	Well point	F1
2013-09-04		ND(120)
2013-09-05		ND(120)
2013-09-06		190
2013-09-07		300
2013-09-08	4200	290
2013-09-09	29000	350
2013-09-10	64000	350
2013-09-11	97000	300
2013-09-12	130000	290
2013-09-13	150000	410
2013-09-14	170000	360
2013-09-15	140000	400		ND(120)
2013-09-16	95000	430		410
2013-09-17	58000	370		360
2013-09-18	41000	380	ND(120)	210
2013-09-19	70000	320	ND(130)	260
2013-09-20	110000	410	ND(120)	200		310
2013-09-21	130000	390	ND(130)	200
2013-09-22	150000	320	ND(120)	170
2013-09-23	150000	300	ND(130)	230
2013-09-24	170000	460	ND(120)	270	ND(120)
2013-09-25	170000	360	170	390	ND(120)	340
2013-09-26	190000	470	200	320	290
2013-09-27	160000	390	150	360	640
2013-09-28	140000	470	150	210	1000
2013-09-29	140000	400	130	350	1700
2013-09-30	140000	420	150	310	2000
2013-10-01	140000	350	170	290	2400
2013-10-02	160000	400	170	300	2600	300
2013-10-03	130000	350	140	450	2400			1200								110
2013-10-04	140000	420	150	250	2800
2013-10-05	160000	350	150	190	2700
2013-10-06	230000	440	160	220	2700
2013-10-07	250000	460	210	ND(120)	2600
2013-10-08	260000	380	ND(120)	ND(120)	2600
2013-10-09	280000	420	230	270	2400	340	840	1500
2013-10-10	320000	380	190	310	2500
2013-10-11	300000	370	210	310	2400
2013-10-12	280000	360	230	310	2400
2013-10-13	270000	400	180	390	2500
2013-10-14	270000	450	280	360	2500
2013-10-15	260000	400	200	270	2500
2013-10-16	230000	420	190	300	2700	240	800	1100
2013-10-17	790000	330	150	140	2800
2013-10-18	620000	360	220	ND(120)	2300
2013-10-19	550000	330	220	130	2100
2013-10-20	500000	300	240	130	2200
2013-10-21	340000	340	260	180	2200
2013-10-22	290000	370	220	230	2100
2013-10-23	240000	380	210	270	2000	260	710	1300
2013-10-24	230000	380	310	370	2000
2013-10-25	230000	360	320	330	2000
2013-10-26	220000	380	220	290	2000
2013-10-27	190000	340	290	490	1700
2013-10-28	170000	370	370	480	1700
2013-10-29	190000	330	310	400	1700
2013-10-30	170000	390	360	650	2100	220	590	1300
2013-10-31	220000	350	270	670	2200
2013-11-01	190000	330	390	560	2200
2013-11-02	160000	380	300	780	2100
2013-11-03	140000	400	440	860	1500					6700
2013-11-04	190000	430	380	1000	1400
2013-11-05	200000	350	410	800	2400
2013-11-06	230000	440	400	1000	2100	ND(120)	630	1900		7700
2013-11-07	230000	450	730	1100	2600
2013-11-08	240000	460	510	1200	2800
2013-11-09	240000	410	440	1200	3000
2013-11-10	270000	460	490	1100	3100
2013-11-11	280000	430	440	1100	3000
2013-11-12	260000	420	520	1200	2900
2013-11-13	310000	470	520	1400	3100	200	650	2300		17000
2013-11-14	320000	370	430	1300	2900
2013-11-15	370000	410	420	1400	2300
2013-11-16	390000	330	480	1100	3000
2013-11-17	360000	390	500	1500	2900
2013-11-18	390000	400	520	1500	2700
2013-11-19	410000	390	560	1400	3000
2013-11-20	440000	400	440	1200	2700	180	510	2200		14000
2013-11-21	440000	390	580	1300	2700
2013-11-22	430000	410	580	1600	2800
2013-11-23	440000	420	590	1400	2800
2013-11-24	460000	330	720	1600	2800
2013-11-25	420000	340	810	2000	280				51000
2013-11-26	470000	400	790	1700	2700					12000
2013-11-27	62000	340	700	1400	2500	150	530	2000	25000						110000
2013-11-28	87000	430	710	1800	2500					11000					110000
2013-11-29	360000	420	800	1600	2100				22000						86000
2013-11-30	18000	390	780	1700	2400					11000					190000
2013-12-01	4000	400	660	1400	2500										160000
2013-12-02	3200	440	770	1900	2200				16000						180000
2013-12-03	170000	360	740	2000	2400					13000
2013-12-04	320000	390	830	1600	2500	210	510	1700	15000
2013-12-05	420000	410	730	1600	2500					17000
2013-12-06	460000	390	680	1300	2600				14000
2013-12-07	430000	340	860	2200	2400					20000
2013-12-08	450000	360	1100	1600	2200
2013-12-09	430000	410	1000	1400	2500				10000
2013-12-10	410000	330	660	1600	2400					20000
2013-12-11	120000	440	860	2100	2400	260	450	1900	9300
2013-12-12	31000	410	1100	1400	2300					21000
2013-12-13	1700	380	980	1600	2200				13000
2013-12-14	9000	390	1100	1700	2100					22000
2013-12-15	11000	380	1000	1200	2200
2013-12-16	10000	390	920	2200	2200				7500
2013-12-17	15000	410	980	1200	2200					25000
2013-12-18	24000	480	1200	2200	2300	350	490	1700	7900
2013-12-19	21000	360	1000	1300	2100					26000
2013-12-20	19000	390	1100	1200	2100				3900
2013-12-21	3000	420	860	1100	2200					26000
2013-12-22	11000	410	660	1200	2100
2013-12-23	11000	360	1200	1800	2200				9400
2013-12-24	18000	410	970	1500	2200					22000
2013-12-25	6400	350	1400	1700	2100	220	410	1800	15000
2013-12-26	14000	440	1500	1400	2100					34000
2013-12-27	20000	390	1400	1500	1900				19000							580	F1: Collected to investigate the impact of lowering water levels inside the H4 tank area. (To be conducted twice a week.)
2013-12-28	34000	450	1900	1800	2100					42000
2013-12-29	330000	290	200	1500	2000
2013-12-30	420000	360	1800	1500	2200				13000
2013-12-31	450000	400	2200	1600	1800					53000						720
2014-01-01	420000	320	1800	1800	2200	350	400	1600	13000
2014-01-02	390000	420	1700	1500	2000					51000
2014-01-03	400000	530	1600	1500	2100				20000							500
2014-01-04	370000	360	2500	1500	2000					51000
2014-01-05	300000	320	1900	1400	1900
2014-01-06	300000	380	1800	1200	2000				8700
2014-01-07	360000	380	2300	960	2000					45000						570
2014-01-08	17000	350	1800	950	1800	240	340	1500	9500
2014-01-09	10000	410	2000	960	1900					51000
2014-01-10	32000	400	2200	1200	1800				7600							470
2014-01-11	200000	300	2600	1400	1900					53000
2014-01-12	180000	310	2100	1600	1800
2014-01-13	160000	340	2100	1200	1900				6900
2014-01-14	120000	370	2000	1300	1900					42000						450
2014-01-15	83000	430	2200	1000	1700	230	330	1500	7100
2014-01-16	74000	440	2700	1000	1800					37000
2014-01-17	62000	480	2800	930	1900				9700							560
2014-01-18	62000	380	2500	1000	1800					46000
2014-01-19	52000	310	2600	850	1800
2014-01-20	58000	320	2200	960	1600				4800
2014-01-21	45000	330	2000	780	2000					54000						540
2014-01-22	48000	450	2600	860	1900	320	430	1400	4700
2014-01-23	33000	420	2300	810	1900					52000		2500
2014-01-24	32000	370	2500	650	1700				5300							510
2014-01-25	31000	400	2300	930	1800					52000
2014-01-26	27000	400	1900	800	1800
2014-01-27	49000	410	1800	710	1700				4300
2014-01-28	27000	310	1900	740	1800					51000						310
2014-01-29	31000	360	2200	620	1900	270	380	1400	5100
2014-01-30	23000	350	2100	800	1800					48000
2014-01-31	23000	370	2500	750	1800				3200							610
2014-02-01	27000	370	2400	720	1900					47000
2014-02-02	36000	350	2000	520	1700
2014-02-03	20000	280	1900	740	1600				3600
2014-02-04	25000	400	2300	670	1700					44000						650
2014-02-05	25000	290	2400	710	1700	210	380	1200	2800		190
2014-02-06	39000	290	1600	580	2000					44000
2014-02-07	25000	270	2300	650	1800				3000							570
2014-02-08	17000	330	1900	660	1800					42000
2014-02-09
2014-02-10	51000	370	1700	630	1800				2500
2014-02-11	14000	300	1900	570	1700					39000
2014-02-12	8500	350	1600	650	1500	280	320	1200	2300		1000	2900				660
2014-02-13	14000	280	1800	710	1800					36000
2014-02-14	19000	240	1700	510	1700				2000							400
2014-02-15	33000	310	1900	1000	1800					36000
2014-02-16	170000	490	250	860	1600
2014-02-17	210000	400	260	2100	1700				740
2014-02-18	170000	420	220	2600	1700					4800						630
2014-02-19	120000	460	210	2200	1600	180	1100	1000	950
2014-02-20	60000	500	380	2000	1500					4100
2014-02-21	40000	470	630	2500	1500				150							620
2014-02-22	23000	350	1200	2200	1400					7000
2014-02-23	29000	400	1600	2300	1500
2014-02-24	23000	410	2200	2500	1400				460
2014-02-25	22000	440	2700	2400	1500					13000						770
2014-02-26	20000	450	3100	2300	1400	ND(120)	350	1100	1400
2014-02-27	26000	350	2500	1700	1300					23000
2014-02-28	13000	380	2900	2000	1300				2100							640
2014-03-01	18000	390	3300	2600	1200					24000
2014-03-02	20000	340	3100	2000	1200
2014-03-03	21000	300	2900	2000	1200				5800
2014-03-04	27000	370	3500	2300	1300					33000						440
2014-03-05	35000	280	3100	1900	1200	ND(110)	280	830	8700
2014-03-06	38000	300	3000	2200	1200					35000
2014-03-07	160000	340	3300	2100	1100				1200							480
2014-03-08	130000	360	3500	2300	1300					26000
2014-03-09	78000	350	3300	2000	1200
2014-03-10	58000	290	3400	1800	1300					13000
2014-03-11	55000	330	3800	2300	1200					39000						470
2014-03-12	45000	290	3700	2000	1300	150	290	840	12000
2014-03-13	43000	340	4100	2200	1300					34000
2014-03-14	26000	310	3100	2100	1300				220							380
2014-03-15	180000	310	4100	2000	1300					33000
2014-03-16	200000	350	3700	1500	1400
2014-03-17	110000	300	3800	1900	1200				1400
2014-03-18	57000	360	4300	1600	1300					34000						480
2014-03-19	42000	300	4500	2200	1300	260	260	990	7400
2014-03-20	40000	380	4700	1700	1300					38000
2014-03-21	58000	330	2500	1700	1300				ND(100)							470
2014-03-22	79000	420	1900	2200	1300					4100
2014-03-23	48000	380	2100	1700	1200
2014-03-24	23000	370	2900	2300	1200				ND(110)
2014-03-25	14000	370	3400	2100	1200					5900						470
2014-03-26	11000	410	3900	2100	1200	190	270	940	ND(110)
2014-03-27	8400	290	4100	2000	1200					7500
2014-03-28	14000	330	4100	2100	1200				630							360
2014-03-29	12000	280	5200	2000	960					13000
2014-03-30	9200	410	5500	1800	1200
2014-03-31	43000	360	3700	1800	1200				ND(110)
2014-04-01	65000	420	3500	2000	1000					3500						400
2014-04-02	17000	330	4600	2200	970	190	220	790	ND(110)
2014-04-03	8500	300	4600	1600	970					2800
2014-04-04	14000	330	1800	2100	920				ND(110)							270
2014-04-05	22000	360	490	1800	1200					880
2014-04-06	23000	380	810	1700	970
2014-04-07	11000	440	830	1800	890				ND(110)
2014-04-08	21000	400	1200	1800	890					500						470
2014-04-09	25000	360	1800	1700	890	170	160	760	ND(120)
2014-04-10	22000	400	2600	1900	790					1100
2014-04-11	26000	330	3500	2000	890				ND(110)							420
2014-04-12	35000	380	3700	1800	890					880
2014-04-13	35000	350	3500	2100	880
2014-04-14	44000	390	4100	1900	980				160
2014-04-15	48000	430	4600	2100	930					1700						570
2014-04-16	43000	370	4500	1800	910	180	220	740	110
2014-04-17	68000	300	4800	1900	980					1800
2014-04-18	51000	380	5000	2100	940				120							370
2014-04-19	23000	430	5500	1800	1000					2100
2014-04-20	62000	370	6100	1900	900
2014-04-21	81000	360	6400	1600	930				410
2014-04-22	85000	310	6700	1800	830					7700						450
2014-04-23	81000	430	6500	1900	1000	160	170	880	550
2014-04-24	60000	320	6600	1500	960					25000
2014-04-25	76000	460	6800	1600	950				3000							400
2014-04-26	72000	290	7300	1600	930					36000
2014-04-27	110000	330	7500	2000	1100
2014-04-28	68000	320	7700	1800	1100				9600
2014-04-29	120000	290	7300	1700	1100					31000						410
2014-04-30	77000	370	7600	1400	1100	240	250	730	11000
2014-05-01	92000	320	7400	1400	1000					47000
2014-05-02	41000	370	3100	1400	1000				ND(110)							280
2014-05-03	49000	350	3600	1400	1100					490
2014-05-04	52000	440	3300	1400	1100
2014-05-05	49000	360	4800	1700	830				ND(110)
2014-05-06	51000	340	4500	1700	930					1500						330
2014-05-07	44000	370	4400	1400	890	120	120	750	ND(120)
2014-05-08	51000	350	4800	1500	920					2700
2014-05-09	53000	320	6200	1500	970				340							290
2014-05-10	51000	410	5600	1400	1000					6500
2014-05-11	57000	440	5600	1300	970
2014-05-12	65000	360	6300	1300	980				480
2014-05-13	62000	390	6900	1300	980					18000						350
2014-05-14	61000	400	6700	1300	1000	140	190	700	680
2014-05-15	57000	380	6700	1400	930					34000
2014-05-16	65000	310	6700	1400	940				2200							190
2014-05-17	100000	450	7200	1600	1100					39000
2014-05-18	70000	410	7100	1200	1000
2014-05-19	85000	330	7300	1100	1100				7000
2014-05-20	79000	340	7600	1200	930					23000						420
2014-05-21	87000	330	7500	1100	990	140	140	780	8100
2014-05-22	29000	310	3700	1200	990					640
2014-05-23	46000	260	3700	1300	940				ND(110)							240
2014-05-24	50000	410	4900	1400	880					710
2014-05-25	52000	370	4900	1100	780
2014-05-26	48000	380	5100	960	940				ND(120)
2014-05-27	44000	260	4900	1100	800					3400						290
2014-05-28	45000	390	4400	1300	720	160	190	780	ND(110)
2014-05-29	36000	350	4700	1300	820					6100
2014-05-30	40000	310	5200	930	730				240							290
2014-05-31	43000	350	5200	1000	890					12000
2014-06-01	43000	330	5700	1000	780
2014-06-02	45000	330	5500	960	770				500
2014-06-03	54000	310	5600	1200	780					23000						350
2014-06-04	50000	420	5700	1100	600	170	180	600	980
2014-06-05	74000	340	5900	1100	740					35000
2014-06-06	82000	380	7100	940	760				3300							290
2014-06-07	81000	310	7000	1000	730					24000
2014-06-08	29000	290	5600	940	770
2014-06-09	37000	340	4700	1000	670				ND(110)
2014-06-10	26000	270	4200	1000	650					380						260
2014-06-11	29000	430	3500	1000	610	120	110	640	ND(100)
2014-06-12	20000	270	260	790	540					2900
2014-06-13	8600	280	850	1000	630				ND(100)							390
2014-06-14	6900	270	990	1000	490					130
2014-06-15	10000	340	1700	1000	730
2014-06-16	9000	230	1600	730	680				ND(110)
2014-06-17	12000	240	2000	800	530					230						300
2014-06-18	14000	320	2800	980	750	100	ND(100)	550	110
2014-06-19	18000	290	2800	800	540					380
2014-06-20	14000	200	2200	760	520				ND(110)							280
2014-06-21	15000	310	2200	900	550					2100
2014-06-22	21000	250	3600	690	570
2014-06-23	22000	320	2700	710	690				ND(110)
2014-06-24	20000	290	2800	720	460					2400						410
2014-06-25	23000	260	3100	640	610	ND(110)	ND(110)	600	190
2014-06-26	21000	290	3400	660	620					7100
2014-06-27	18000	220	3300	800	550				260							250
2014-06-28	18000	200	3300	760	570					7400
2014-06-29	23000	240	3700	650	630
2014-06-30	12000	240	2700	690	600				ND(110)
2014-07-01	12000	260	2300	590	550					1100						260
2014-07-02	14000	220	2300	620	520	ND(110)	ND(110)	520	ND(110)
2014-07-03	16000	300	2400	630	480					3400
2014-07-04	15000	200	2300	680	480				200							220
2014-07-05	13000	280	2500	640	530					5800
2014-07-06	16000	240	2900	720	440
2014-07-07	16000	260	2800	730	560				420
2014-07-08	16000	240	3000	660	650					30000						290
2014-07-09	15000	270	3300	590	500	ND(110)	ND(110)	550	260
2014-07-10	5400	280	2200	620	590					1900
2014-07-11	8200	210	1700	600	450				ND(110)							150
2014-07-12	9000	250	1700	610	500					1900
2014-07-13	12000	220	1500	620	450
2014-07-14	13000	320	1800	580	370				ND(110)
2014-07-15	13000	230	1300	600	270					1800						170
2014-07-16	14000	270	1900	590	400	ND(110)	ND(110)	510	250
2014-07-17	12000	230	2000	540	430					21000
2014-07-18	6400	220	1000	430	440				ND(110)							210
2014-07-19	7400	210	1800	440	440					5600
2014-07-20	8300	250	1300	590	500
2014-07-21	3900	220	1500	610	450				ND(100)
2014-07-22	4800	210	1500	530	460					420						330
2014-07-23	7600	220	1100	550	200	ND(110)	ND(110)	520	ND(110)
2014-07-24	7200	180	1100	510	350					1300
2014-07-25	7700	240	1400	490	420				ND(110)							160
2014-07-26	8000	240	1300	520	490					1900
2014-07-27	10000	180	1600	580	490
2014-07-28	10000	280	2000	690	410				210
2014-07-29	10000	150	2100	620	450					10000						220
2014-07-30	10000	250	2700	610	380	120	ND(100)	520	300
2014-07-31	9900	270	2400	600	440					28000
2014-08-01	12000	250	3300	750	330				170							120
2014-08-02	10000	230	3100	630	420					34000
2014-08-03	11000	260	3100	580	460
2014-08-04	12000	190	2900	450	470				1300
2014-08-05	14000	220	3300	670	410					28000						150
2014-08-06	15000	240	3500	490	420	200	ND(110)	500	2200
2014-08-07	14000	230	3400	590	310					30000
2014-08-08	17000	250	3500	540	380				2400							220
2014-08-09	15000	210	3300	490	380					48000
2014-08-10	13000	230	1300	280	390
2014-08-11	8200	320	250	790	470				ND(120)
2014-08-12	11000	210	2400	730	600					31000						180
2014-08-13	8600	230	2300	470	430	ND(130)	ND(130)	580	130
2014-08-14	9200	260	2100	570	480					8700
2014-08-15	9300	210	2300	620	400				570							210
2014-08-16	7300	270	2100	590	460					14000
2014-08-17	6200	200	1600	580	420
2014-08-18	7300	250	1800	640	400				180
2014-08-19	7800	320	2000	570	460					38000						150
2014-08-20	5700	240	1600	610	380	ND(110)	ND(110)	500	470				530	610
2014-08-21	7400	280	2100	550	580					34000
2014-08-22	8800	270	2200	610	490				1400							240
2014-08-23	8200	180	2100	650	410					15000
2014-08-24	10000	260	2200	590	430
2014-08-25	8500	270	1900	580	380				1700
2014-08-26	13000	250	2300	540	470	ND(110)	ND(110)	460		38000			300	640		230
2014-08-27	2600	250	640	260	400				ND(110)
2014-08-28	3700	270	930	600	450					2800
2014-08-29	3600	320	590	480	240				ND(110)							160
2014-08-30	4300	250	800	410	350					5900
2014-08-31	4400	220	740	530	410
2014-09-01	5200	220	690	470	340				ND(100)
2014-09-02	5500	250	720	580	420	ND(100)	ND(100)	430		5400			360	280		210
2014-09-03	5400	260	880	570	380				230
2014-09-04	5500	230	940	490	410					12000
2014-09-05	4500	210	830	440	410				190							250
2014-09-06	5100	290	900	590	370					20000
2014-09-07	4900	170	560	310	350
2014-09-08	3100	220	470	540	290				110
2014-09-09	3100	190	490	500	280	ND(110)	ND(110)	400		5700			230	310		150
2014-09-10	4400	270	640	500	350				120
2014-09-11	4400	280	630	470	340					8500
2014-09-12	4000	240	610	610	320				260							200
2014-09-13	3600	260	540	550	340					16000
2014-09-14	4500	170	660	550	240
2014-09-15	5700	190	830	590	410				260
2014-09-16	4100	230	670	420	310	ND(110)	ND(110)	ND(110)		19000			140	320		290
2014-09-17	4400	180	750	560	280				300
2014-09-18	3700	300	750	570	330					2300
2014-09-19	4300	220	740	520	260				930							160
2014-09-20	5000	250	730	540	290					17000
2014-09-21	4800	190	840	720	370
2014-09-22	5200	200	560	790	330				1300
2014-09-23	6200	210	970	520	360	ND(100)	ND(100)	380		9900			530	250		110
2014-09-24	6600	220	920	620	450				1400
2014-09-25																	Cannot be collected due to bad weather.
2014-09-26	7000	190	940	430	350				1400							150
2014-09-27	7500	170	930	710	290					15000
2014-09-28	7500	270	1300	450	280
2014-09-29	8100	240	1400	450	350				1400
2014-09-30	6900	210	1500	530	360					27000						130
2014-10-01	8600	190	1300	560	390	ND(110)	ND(110)	370	1400				420	290
2014-10-02	9000	220	1500	490	340					21000
2014-10-03	12000	230	1500	420	440				1200							170
2014-10-04	10000	210	1400	500	360					25000
2014-10-05	9100	200	1500	480	330
2014-10-06																	Cannot be collected due to bad weather.
2014-10-07	1200	170	530	350	340	ND(110)	ND(110)	ND(110)		400			250	240		110
2014-10-08	1600	220	320	340	290				150
2014-10-09	1600	200	330	370	300					830
2014-10-10	2000	230	210	390	240				ND(100)							ND(100)
2014-10-11	2700	180	260	370	310					2100
2014-10-12	2400	250	190	260	300
2014-10-13	3900	190	250	380	330				150								Cannot be collected due to bad weather.
2014-10-14
2014-10-15	1200	170	100	310	280				ND(100)
2014-10-16	1500	180	ND(110)	250	260					540
2014-10-17	1400	130	150	280	250				120							ND(110)
2014-10-18	1500	170	ND(100)	310	200					250
2014-10-19	1700	210	ND(110)	270	130
2014-10-20	1600	170	110	150	160				ND(110)
2014-10-21	2100	160	ND(110)	300	250	ND(110)	ND(110)	340		610			490	280		120
2014-10-22	2200	230	ND(110)	210	170			ND(110)
2014-10-23	1100	260	ND(100)	380	140					2100
2014-10-24	1800	160	170	380	180				ND(110)							ND(110)
2014-10-25	2300	160	120	380	150					2700
2014-10-26	2600	180	150	310	280
2014-10-27	3000	220	130	370	190				250
2014-10-28	2500	260	130	420	270	ND(100)	ND(100)	410		6400			690	280		160
2014-10-29	2600	200	200	310	190				230
2014-10-30	2700	220	200	310	130					3600
2014-10-31	3100	150	190	450	140				200							ND(110)
2014-11-01	3200	190	160	390	250					7700
2014-11-02	770	160	160	280	250
2014-11-03	2300	160	260	420	170				ND(110)
2014-11-04	3200	150	180	370	190	ND(110)	ND(110)	270		1300			600	180		ND(110)
2014-11-05	2800	160	170	340	240				180
2014-11-06	2900	160	170	430	220					5200
2014-11-07	2900	210	170	420	140				150							150
2014-11-08	3500	240	330	440	260					7000
2014-11-09	3500	230	330	510	270
2014-11-10	2400	210	160	510	160				430
2014-11-11	2900	170	260	480	250	ND(110)	ND(110)	340		5000			550	230		ND(110)
2014-11-12	3200	140	260	490	220				650
2014-11-13	3000	170	320	530	310					4800
2014-11-14	2800	170	300	750	320				810							ND(110)
2014-11-15	2900	160	280	520	220					3500
2014-11-16	3100	200	350	520	320
2014-11-17	3000	240	410	580	290				760
2014-11-18	3100	160	300	460	250	ND(110)	ND(110)	330		10000			520	170		ND(110)
2014-11-19	3300	210	370	340	190				750
2014-11-20	3500	250	370	660	340					7000
2014-11-21	3500	150	400	570	270				780							110
2014-11-22	3600	220	370	390	260					11000
2014-11-23	3500	ND(120)	410	460	260
2014-11-24	3800	170	430	450	280				510
2014-11-25	3800	140	440	470	290	ND(110)	ND(110)	330		11000			590	140		ND(110)
2014-11-26	1200	250	410	510	210				320
2014-11-27	940	230	290	320	350					28000
2014-11-28	2200	170	340	520	300				ND(110)							120
2014-11-29	2100	190	370	590	210					6100
2014-11-30	2100	150	420	440	260
2014-12-01	2000	190	240	520	270				ND(110)
2014-12-02	1700	240	280	390	220	ND(110)	ND(100)	270		8100			550	170		260
2014-12-03	2000	150	190	420	220				ND(110)
2014-12-04	1900	240	240	570	220					4200
2014-12-05	1700	150	160	370	190				ND(110)							220
2014-12-06	1800	230	150	430	270					8200
2014-12-07	2000	190	210	470	220
2014-12-08	2200	180	180	480	290				360
2014-12-09	2400	170	320	540	180	ND(120)	ND(120)	380		15000			900	140		240
2014-12-10	2900	230	350	670	340				690
2014-12-11	3700	220	340	590	330					15000
2014-12-12	3600	230	420	510	340				600							270
2014-12-13	3100	190	360	540	260					19000
2014-12-14	3800	220	240	460	180
2014-12-15	3500	260	350	470	250				640
2014-12-16	4400	140	370	370	200	ND(100)	ND(100)	280		24000			700	200
2014-12-17	2600	200	290	510	230				ND(100)
2014-12-18
2014-12-19	3100	240	370	450	270				250							340
2014-12-20	3100	220	330	360	260					17000
2014-12-21	2200	240	330	370	250
2014-12-22	2100	170	270	330	210				ND(110)
2014-12-23	2500	190	370	390	240	ND(110)	ND(110)	370		28000			670	160		210
2014-12-24	2200	210	380	510	250				ND(110)
2014-12-25	2100	250	400	410	300					14000
2014-12-26	2300	240	410	390	300				180							300
2014-12-27	2200	230	490	500	360					16000
2014-12-28	2200	310	360	640	340
2014-12-29	2200	270	440	330	250				460
2014-12-30	1800	190	310	390	250	ND(110)	ND(110)	310		18000			740	120		ND(110)
2014-12-31	1500	220	340	420	280				ND(100)
2015-01-01	1500	210	400	350	230					19000
2015-01-02	1100	130	360	450	220				ND(110)							ND(110)
2015-01-03	1700	160	380	380	190					21000
2015-01-04	1400	170	320	320	170
2015-01-05	2400	220	420	430	260				240
2015-01-06	3000	170	390	400	260	ND(110)	ND(110)	260		34000			850	150		240
2015-01-07	2000	180	420	310	250				340
2015-01-08	3200	250	500	340	290					38000
2015-01-09	3600	240	420	250	210				420							270
2015-01-10	2100	180	340	330	220					30000
2015-01-11	1500	200	450	250	270
2015-01-12	7400	220	490	370	270				340
2015-01-13	7200	190	420	260	260	ND(100)	ND(100)	310		30000			800	190		330
2015-01-14	7100	210	470	270	220				370
2015-01-15	15000	140	410	230	220					32000
2015-01-16	800	190	350	430	210				ND(100)							120
2015-01-17	2100	190	530	290	260					25000
2015-01-18	2100	170	420	270	270
2015-01-19	1300	240	330	330	240				ND(110)
2015-01-20	2100	220	490	320	200	120	ND(110)	260		43000			940	160		200
2015-01-21	2300	130	520	290	280				ND(110)
2015-01-22	2200	200	420	320	250					32000
2015-01-23	1700	180	380	330	180				ND(100)							190
2015-01-24	2400	220	350	330	270					31000
2015-01-25	1500	150	330	240	280
2015-01-26	2400	190	370	290	240				180
2015-01-27	1500	130	310	270	230	150	ND(110)	170		26000			900	170		230
2015-01-28	1400	210	640	310	270				180
2015-01-29	2200	140	520	280	270					39000
2015-01-30	1300	110	450	330	260				230							230
2015-01-31
2015-02-01	830	200	560	340	280
2015-02-02	1500	160	400	330	280				ND(100)
2015-02-03	1200	210	470	370	240	110	ND(100)	250		32000			840	140		170
2015-02-04	1500	150	310	240	340				ND(110)
2015-02-05	1400	150	300	290	280					35000
2015-02-06	1600	300	560	360	260				290							280
2015-02-07	1000	250	440	300	250					31000
2015-02-08	1500	160	370	410	350
2015-02-09	1300	210	270	370	270				ND(130)
2015-02-10	1500	190	400	390	280	140	ND(120)	250		40000			1000	300		230
2015-02-11	1600	380	750	590	290				ND(120)
2015-02-12	1700	190	640	440	310					37000
2015-02-13	2300	200	460	370	310				ND(130)							270
2015-02-14	2200	150	390	430	260					38000
2015-02-15	3500	190	460	320	230
2015-02-16	4500	150	360	370	250				ND(110)
2015-02-17	3700	140	400	400	200	ND(110)	ND(110)	170		18000			820	190		280
2015-02-18	6900	220	430	400	240				ND(100)
2015-02-19	260	190	630	320	270					24000
2015-02-20	660	160	680	360	220				ND(100)							140
2015-02-21	840	130	330	310	200					26000
2015-02-22	940	130	380	300	250
2015-02-23	1200	240	300	380	260				ND(100)
2015-02-24	1400	150	330	330	150	ND(110)	ND(110)	190		22000			1000	120		170
2015-02-25	1700	200	360	320	130				ND(110)
2015-02-26	2500	160	400	330	260					30000
2015-02-27	1500	170	460	280	280				ND(100)							160
2015-02-28	1200	ND(110)	290	350	280					25000
2015-03-01	1800	150	350	350	250
2015-03-02	260	130	540	370	180				ND(110)
2015-03-03	610	ND(110)	380	360	190	120	ND(110)	290		13000			950	150		150
2015-03-04	460	190	560	260	260				ND(100)
2015-03-05	440	160	370	310	230					8600
2015-03-06	590	130	360	300	200				ND(110)							180
2015-03-07	770	170	290	430	190					15000
2015-03-08	920	210	230	400	190
2015-03-09	420	150	320	390	130				ND(100)
2015-03-10	250	ND(110)	610	260	230	ND(110)	ND(110)	230		ND(110)			980	170		120
2015-03-11	240	190	260	300	220				ND(100)		320	250
2015-03-12	280	190	100	220	300				140	140	290	110
2015-03-13	370	260	140	280	200				230		250	140				230
2015-03-14	260	ND(110)	ND(110)	320	220				210	370	310	120
2015-03-15	300	ND(110)	110	190	130				ND(110)		330	ND(110)
2015-03-16	370	200	ND(110)	300	ND(110)				ND(110)		320	160
2015-03-17	460	190	ND(100)	310	310	120	ND(100)	320	120	5300	320	170	1100	200		270
2015-03-18	620	270	120	330	120				ND(110)		230	ND(110)
2015-03-19	560	110	110	230	130					8200
2015-03-20	440	ND(110)	310	330	110				ND(110)							160
2015-03-21	410	210	220	340	ND(100)					4200
2015-03-22	530	160	120	280	120
2015-03-23	650	140	190	260	130				ND(110)
2015-03-24	970	ND(110)	190	340	210	ND(110)	ND(110)	190		13000			1100	140		260
2015-03-25	1100	ND(110)	210	300	ND(110)				ND(110)
2015-03-26	1500	ND(110)	150	270	170					8700
2015-03-27	1400	120	160	330	130				ND(110)							170
2015-03-28	1700	110	230	240	180					13000
2015-03-29	2300	290	240	360	300
2015-03-30	2200	200	220	340	170				ND(100)
2015-03-31	2700	140	210	280	180	ND(110)	ND(110)	260		15000			1100	150		130
2015-04-01	3100	ND(110)	180	320	220				ND(110)
2015-04-02	2900	140	200	300	240					11000
2015-04-03
2015-04-04	2200	150	190	390	230					13000
2015-04-05	2800	ND(110)	190	280	220
2015-04-06	2100	170	230	280	220				ND(110)
2015-04-07	1200	240	280	330	270	ND(110)	ND(110)	210		16000			980	180		180
2015-04-08	900	190	290	360	230				ND(100)
2015-04-09	870	130	240	300	190					21000
2015-04-10	12000	120	270	300	220				ND(100)							220
2015-04-11	220	140	300	610	240					20000
2015-04-12	390	310	510	320	320
2015-04-13	560	140	280	270	170				ND(110)
2015-04-14	340	210	360	350	190	ND(100)	ND(100)	220		7200			1800	220		300
2015-04-15	370	290	210	310	350				160
2015-04-16	360	170	160	310	220					3800
2015-04-17	370	180	ND(110)	270	200				ND(100)							190
2015-04-18	320	120	ND(110)	250	170					5400
2015-04-19	380	110	130	220	220
2015-04-20	440	ND(120)	ND(120)	160	130				ND(120)
2015-04-21	330	120	ND(110)	260	160	ND(110)	ND(110)	300		5900			1100	250		160
2015-04-22	370	130	ND(110)	290	180				ND(110)
2015-04-23	410	120	ND(100)	250	230					8200
2015-04-24	500	130	ND(110)	290	210				ND(110)							130
2015-04-25	600	150	110	270	140					13000
2015-04-26	820	170	ND(100)	350	130
2015-04-27	1100	160	110	300	190				ND(100)
2015-04-28	1100	180	140	260	200	ND(100)	ND(100)	230		13000			1300	230		170
2015-04-29	1300	150	ND(110)	320	180				ND(110)
2015-04-30	1400	110	120	320	170					12000
2015-05-01	1900	150	160	360	210				ND(100)							140
2015-05-02	2300	140	150	310	160					15000
2015-05-03	2600	150	ND(110)	290	160
2015-05-04	2800	ND(110)	110	290	140				ND(110)
2015-05-05	2800	180	ND(110)	340	170	ND(110)	ND(110)	480		8000			1200	160		130
2015-05-06	2900	ND(110)	150	280	150				ND(110)
2015-05-07	3500	ND(110)	120	210	130					16000
2015-05-08	3500	150	140	310	190				180							140
2015-05-09	3500	ND(110)	140	310	190					22000
2015-05-10	3500	160	150	270	160
2015-05-11	4300	150	160	260	180				220
2015-05-12	4600	140	170	340	150	ND(110)	ND(110)	180		21000			1100	200		260
2015-05-13	4600	240	210	310	180				ND(100)
2015-05-14	4800	150	120	280	180					19000
2015-05-15	5000	160	240	270	170				ND(110)							ND(110)
2015-05-16
2015-05-17	5000	ND(110)	140	330	180
2015-05-18	5600	190	210	320	210				ND(110)
2015-05-19	2700	110	280	290	150	110	ND(100)	160		16000			1200	150		150
2015-05-20	1200	240	570	370	150				ND(110)
2015-05-21
2015-05-22	1500	200	240	330	280				ND(110)							150
2015-05-23	1800	150	160	330	160					14000
2015-05-24	2200	120	ND(110)	280	110
2015-05-25	2400	130	170	280	130				ND(100)
2015-05-26	2800	100	170	330	140	ND(100)	ND(100)	230		18000			1000	180		130
2015-05-27	3200	130	110	250	160				ND(100)
2015-05-28	4300	150	130	270	170					18000
2015-05-29	4400	120	170	250	200				120							190
2015-05-30	4500	180	180	350	160					15000
2015-05-31	5000	160	130	250	150
2015-06-01	5000	140	150	210	150				ND(110)
2015-06-02	6000	170	190	300	140	ND(100)	ND(100)	230		16000			990	120		130
2015-06-03	5700	ND(100)	210	290	160				170
2015-06-04	5900	170	170	290	190					17000
2015-06-05	6000	150	150	230	140				190							170
2015-06-06	6200	130	190	310	ND(100)					12000
2015-06-07	6700	140	160	230	150
2015-06-08	6100	ND(100)	140	300	110				180
2015-06-09	6900	110	220	210	120	ND(100)	ND(100)	210		18000			1000	180		220
2015-06-10	4800	ND(110)	200	230	190				ND(110)
2015-06-11	3300	130	270	220	170					24000
2015-06-12	3700	180	300	220	150				ND(100)							140
2015-06-13	3800	120	260	240	160					21000
2015-06-14
2015-06-15
2015-06-16
2015-06-17	5000	140	190	290	170				180
2015-06-18	4500	150	220	290	180					21000
2015-06-19	4800	170	180	240	140				210							180
2015-06-20
2015-06-21	4500	200	210	230	170
2015-06-22	4700	170	260	310	170				200
2015-06-23
2015-06-24	4700	110	300	250	230				190
2015-06-25	4900	ND(100)	130	280	180					19000
2015-06-26	4500	130	220	180	130				170							ND(100)
2015-06-27	2900	150	350	250	140					19000
2015-06-28	1100	ND(100)	360	300	130
2015-06-29	740	120	440	220	120				ND(100)
2015-06-30	970	110	200	230	120	ND(100)	ND(110)	ND(110)		13000			1200	150		130
2015-07-01	890	180	170	270	ND(110)				ND(110)
2015-07-02	740	160	140	230	120					10000
2015-07-03	720	130	150	290	190				ND(110)							170
2015-07-04	1600	160	170	280	ND(110)					19000
2015-07-05	1200	130	140	240	130
2015-07-06	1200	120	160	230	160				ND(120)
2015-07-07	1500	150	210	210	140	ND(110)	ND(110)	130		20000			640	160		ND(110)
2015-07-08	1700	110	140	240	120				ND(110)
2015-07-09	1800	ND(100)	170	240	ND(100)					23000
2015-07-10	1800	ND(110)	180	230	110				ND(110)							ND(110)
2015-07-11	2000	ND(110)	190	280	160					25000
2015-07-12	2000	160	190	260	ND(110)
2015-07-13	2100	140	ND(110)	290	150				ND(110)
2015-07-14	2000	140	170	310	100	ND(100)	ND(100)			12000			1300	180		170
2015-07-15	2300	130	160	280	100				160
2015-07-16		120								3100
2015-07-17	200	ND(110)	530	180	ND(110)				ND(110)							ND(110)
2015-07-18	290	ND(110)	290	ND(110)	120					ND(110)
2015-07-19	350	120	180	ND(100)	150
2015-07-20	300	140	110	130	ND(110)				ND(110)
2015-07-21	260	130	110	ND(110)	130	120	ND(110)	210		470			1100	ND(110)		ND(110)
2015-07-22	340	150	ND(110)	130	120				ND(110)
2015-07-23	240	ND(110)	ND(110)	ND(110)	ND(110)					1700
2015-07-24	290	ND(110)	ND(110)	ND(110)	ND(110)				ND(110)							ND(110)
2015-07-25	370	ND(110)	ND(110)	130	ND(110)					2300
2015-07-26	290	170	ND(110)	150	ND(110)
2015-07-27	460	200	ND(100)	160	110				ND(100)
2015-07-28	470	140	160	200	120	ND(100)	ND(100)	140		5400			1000	120		130
2015-07-29	610	130	160	260	140				ND(110)
2015-07-30	350	120	ND(110)	240	ND(110)					340
2015-07-31	600	170	150	210	150				ND(100)							110
2015-08-01	720	ND(110)	ND(110)	270	ND(110)					7000
2015-08-02	740	ND(100)	120	280	110
2015-08-03	720	ND(110)	110	270	ND(110)				ND(110)
2015-08-04	810	120	140	300	110	ND(110)	ND(110)	180		6200			1100	170		ND(110)
2015-08-05	900	150	120	220	110				120
2015-08-06	820	130	150	250	140					6400
2015-08-07	1100	130	110	270	ND(110)				130
2015-08-08	1100	ND(100)	160	190	140					9400
2015-08-09	1100	ND(100)	160	200	170
2015-08-10	1100	ND(110)	120	260	130				ND(110)
2015-08-11	1400	ND(130)	ND(130)	250	ND(130)	ND(130)	ND(130)	ND(130)		8700			1200	ND(130)		ND(130)
2015-08-12	1500	150	200	210	ND(120)				130
2015-08-13	1300	120	230	300	200					9500
2015-08-14	1400	ND(110)	ND(110)	270	110				170							110
2015-08-15	1300	ND(110)	230	170	ND(110)					10000
2015-08-16	1200	130	230	190	110
2015-08-17	1300	ND(110)	140	230	ND(110)				200
2015-08-18	1100	140	260	300	140	ND(100)	ND(100)	180		14000			1000	140		ND(100)
2015-08-19	730	ND(100)	460	280	120				ND(100)
2015-08-20	660	140	320	240	ND(110)					2900
2015-08-21	890	110	290	270	110				ND(100)							140
2015-08-22	1100	110	160	230	130					9200
2015-08-23	1200	ND(100)	180	270	150
2015-08-24	570	130	260	270	ND(100)				ND(100)
2015-08-25	490	130	460	230	130	ND(100)	ND(100)	140		11000			1200	ND(100)		ND(100)
2015-08-26	620	ND(110)	190	220	110				ND(110)
2015-08-27	410	130	200	260	ND(130)					3000
2015-08-28	230	150	390	ND(100)	140				ND(100)							140
2015-08-29	260	120	ND(100)	ND(100)	110					ND(100)
2015-08-30	300	110	ND(100)	ND(100)	130
2015-08-31	300	170	ND(120)	ND(120)	ND(120)					ND(120)
2015-09-01	370	180	ND(100)	ND(100)	140	ND(100)	ND(100)	130		420			950	ND(100)		140
2015-09-02	420	160	ND(120)	ND(120)	ND(120)					ND(120)
2015-09-03	470	ND(130)	ND(130)	ND(130)	ND(130)					1100
2015-09-04	440	230	ND(130)	ND(130)	ND(130)					ND(130)						ND(130)
2015-09-05	410	160	ND(110)	ND(110)	ND(110)					850
2015-09-06	380	ND(110)	ND(110)	ND(110)	ND(110)
2015-09-07	440	150	ND(120)	ND(120)	ND(120)				ND(120)
2015-09-08	430	120	ND(110)	ND(110)	ND(110)	ND(110)	ND(110)	150		ND(110)			1200	ND(110)		120
2015-09-09	380		ND(110)	ND(110)	ND(110)				ND(110)								E2:Cannot be collected due to bad weather.
2015-09-10	510		ND(110)	ND(110)	ND(110)					190							E2:Cannot be collected due to bad weather.
2015-09-11
2015-09-12	450	180	ND(100)	ND(100)	ND(100)					580
2015-09-13	490	ND(110)	ND(110)	ND(110)	ND(110)
2015-09-14	780	190	ND(120)	ND(120)	ND(120)				ND(120)
2015-09-15	890	180	ND(100)	ND(100)	ND(100)	180	ND(100)	120		2200			1100	110		170
2015-09-16	960	120	ND(110)	ND(110)	ND(110)				ND(110)
2015-09-17	1100	210	ND(100)	ND(100)	ND(100)					3100
2015-09-18	840		170	230	200				290							330
2015-09-19	560	ND(100)	ND(100)	190	140					2400
2015-09-20	620	ND(110)	ND(110)	ND(110)	ND(110)
2015-09-21	650	150	ND(100)	ND(100)	ND(100)				ND(100)
2015-09-22	820	ND(120)	ND(120)	ND(120)	ND(120)	ND(120)	ND(120)	ND(120)		6600			1100	ND(120)		ND(120)
2015-09-23	690	150	ND(110)	ND(110)	ND(110)				ND(110)
2015-09-24	710	120	ND(110)	ND(110)	ND(110)					6300
2015-09-25	900	160	190	300	ND(110)				ND(110)							380
2015-09-26	740	180	ND(100)	ND(100)	110					6000
2015-09-27	640	300	ND(100)	ND(100)	ND(100)
2015-09-28	750	140	ND(110)	ND(110)	170				ND(110)
2015-09-29	730	240	ND(100)	ND(100)	ND(100)	ND(100)	ND(100)	110		5900			1000	ND(100)		120
2015-09-30	820	150	ND(110)	ND(110)	ND(110)				ND(110)
2015-10-01	820	150	ND(110)	ND(110)	ND(110)					6300
2015-10-02	1000	290	ND(110)	ND(110)	ND(110)				ND(110)							500
2015-10-03	770	220	ND(100)	ND(100)	330					5400
2015-10-04	790	280	ND(110)	ND(110)	150
2015-10-05	640	190	ND(110)	ND(110)	ND(110)				ND(110)
2015-10-06	600	180	ND(110)	ND(110)	ND(110)	ND(110)	ND(110)	ND(110)		5000			1400	ND(110)		110
2015-10-07	540	170	ND(110)	ND(110)	ND(110)				ND(110)
2015-10-08
2015-10-09	740	240	ND(110)	ND(110)	ND(110)				ND(110)							ND(110)
2015-10-10	500	180	ND(100)	ND(100)	120					4600
2015-10-11	480	170	ND(110)	ND(110)	ND(110)
2015-10-12	400	160	ND(110)	ND(110)	ND(110)				ND(110)
2015-10-13	430	160	ND(100)	130	ND(100)	120	ND(100)	ND(100)		5300			1100	ND(100)		210
2015-10-14	390	160	ND(110)	130	110				190
2015-10-15	390	ND(110)	ND(110)	120	ND(110)					4400
2015-10-16	410	ND(110)	290	200	ND(110)				ND(110)							ND(110)
2015-10-17	380	150	ND(110)	ND(110)	ND(110)					4000
2015-10-18	460	150	ND(100)	110	140
2015-10-19	490	170	ND(110)	ND(110)	ND(110)				ND(110)
2015-10-20	480	ND(100)	ND(100)	160	120	ND(100)	ND(100)	150		2600			1100	ND(100)		120
2015-10-21	450	ND(110)	ND(110)	140	ND(110)				ND(110)
2015-10-22	380	170	ND(110)	190	ND(110)					4500
2015-10-23	470	150	ND(100)	170	120				ND(100)							ND(100)
2015-10-24	450	190	ND(110)	200	110					1600
2015-10-25	460	160	110	210	120
2015-10-26	430	ND(110)	ND(110)	160	ND(110)				ND(110)
2015-10-27	400	140	ND(110)	160	ND(110)	ND(110)	ND(110)	130		5900			670	ND(110)		ND(110)
2015-10-28	380	110	ND(110)	210	ND(110)				ND(110)
2015-10-29	530	120	ND(100)	220	160					6200
2015-10-30	340	140	ND(110)	190	ND(110)				ND(110)							160
2015-10-31	450	160	ND(100)	230	ND(100)					3400
2015-11-01	370	110	ND(100)	240	ND(100)
2015-11-02	530	160	ND(100)	230	120				ND(100)
2015-11-03	420	ND(110)	ND(110)	260	ND(110)	ND(110)	ND(110)	130		4900			1000	ND(110)		ND(110)
2015-11-04	480	ND(100)	130	210	ND(100)				ND(100)
2015-11-05	740	120	150	270	ND(100)					6800
2015-11-06	610	110	ND(100)	270	100				ND(100)							170
2015-11-07	540	ND(110)	ND(110)	260	ND(110)					7800
2015-11-08	740	130	ND(110)	210	ND(110)
2015-11-09	760	120	ND(100)	260	140				ND(100)
2015-11-10	660	130	ND(110)	290	ND(110)	ND(110)	ND(110)	130		9500			980	ND(110)		ND(110)
2015-11-11	980	ND(130)	ND(130)	220	ND(130)				ND(130)
2015-11-12	730	ND(110)	ND(110)	310	120					9800
2015-11-13	890	100	ND(100)	270	120				ND(100)							ND(100)
2015-11-14	1100	120	ND(100)	330	100					3500
2015-11-15	900	120	ND(100)	260	ND(100)
2015-11-16	1200	110	ND(100)	260	110				ND(100)
2015-11-17	1600	ND(110)	ND(110)	170	ND(110)	ND(110)	ND(110)	120		16000			1100	ND(110)		ND(110)
2015-11-18	1100	130	ND(110)	250	ND(110)				ND(110)
2015-11-19	480	120	ND(110)	250	160					16000
2015-11-20	840	140	200	230	ND(110)											ND(110)
2015-11-21	970	ND(110)	ND(110)	200	ND(110)					3900
2015-11-22	610	ND(100)	ND(100)	140	140
2015-11-23	580	120	ND(110)	ND(110)	ND(110)				ND(110)
2015-11-24	570	120	ND(100)	130	ND(100)	ND(100)	ND(100)	170		5800			1100	ND(100)		ND(100)
2015-11-25	470	170	ND(100)	190	140				ND(100)
2015-11-26	360	120	ND(110)	160	120					7100
2015-11-27	570	170	ND(100)	160	270				ND(100)							100
2015-11-28	520	160	ND(130)	170	ND(130)					4300
2015-11-29	600	130	ND(110)	130	ND(110)
2015-11-30	580	140	ND(120)	180	ND(120)				ND(120)
2015-12-01	480	160	ND(110)	110	ND(110)	ND(110)	ND(110)	ND(110)		10000			1100	ND(110)		ND(110)
2015-12-02	450	ND(110)	ND(110)	170	110				ND(110)
2015-12-03	400	120	ND(100)	200	ND(100)					8900
2015-12-04	420	140	ND(100)	150	100				ND(100)							ND(100)
2015-12-05	540	110	ND(110)	260	110					9600
2015-12-06	580	ND(110)	ND(110)	190	ND(110)
2015-12-07	440	200	ND(100)	280	110				ND(100)
2015-12-08	530	190	ND(110)	270	ND(110)	ND(110)	ND(110)	120		9500			930	ND(110)		ND(110)
2015-12-09	550	120	ND(110)	250	110				ND(110)
2015-12-10	760	150	ND(100)	260	110					8000
2015-12-11
2015-12-12	440	ND(110)	140	230	150					8700
2015-12-13	750	150	ND(100)	200	ND(100)
2015-12-14	760	ND(110)	ND(110)	150	ND(110)				ND(110)
2015-12-15	850	150	ND(99)	210	ND(99)	ND(99)	ND(99)	140		6100			1100	130		130
2015-12-16	830	130	ND(110)	200	ND(110)				ND(110)
2015-12-17	640	ND(100)	ND(100)	260	140					13000
2015-12-18	690	ND(110)	ND(110)	200	ND(110)				ND(110)							170
2015-12-19	870	110	ND(100)	300	110					6800
2015-12-20	1300	150	ND(100)	290	ND(100)
2015-12-21	1000	140	370	120					260
2015-12-22	980		ND(99)	230	ND(99)	ND(99)	ND(99)	120		7800			970	110		190
2015-12-23	1100		ND(100)	290	130				ND(100)
2015-12-24	1200		ND(100)	260	110					8000
2015-12-25	1100		ND(110)	260	ND(110)				ND(110)							160
2015-12-26	1300		ND(110)	200	ND(110)					13000
2015-12-27	1400		ND(110)	260	130
2015-12-28	1500		150	300	ND(110)				ND(110)
2015-12-29	1800		ND(110)	210	ND(110)	ND(110)	ND(110)	ND(110)		11000			1000	120		120
2015-12-30	1800		ND(100)	220	ND(100)				ND(100)
2015-12-31	1900		ND(100)	260	150					16000
2016-01-01	2100		ND(110)	220	ND(110)				ND(110)							120
2016-01-02	2200		ND(110)	240	ND(110)					16000
2016-01-03	2300		ND(110)	290	140
2016-01-04	2400		130	320	120				ND(100)
2016-01-05	2400		ND(100)	290	130	110	ND(100)	150		16000			900	140		140
2016-01-06	2500		ND(110)	210	ND(110)				ND(110)
2016-01-07	2800		ND(110)	200	ND(110)					22000
2016-01-08	3100		ND(110)	280	160				ND(110)							210
2016-01-09	3200		170	250	120					24000
2016-01-10	3500		ND(100)	270	ND(100)
2016-01-11	3500		ND(100)	310	130				ND(100)
2016-01-12	3600		ND(100)	310	ND(100)	ND(100)	ND(100)	160		18000			940	120		290
2016-01-13	3600		ND(100)	300	140				ND(100)
2016-01-14	3900		170	310	150					22000
2016-01-15	3700		ND(110)	310	190				ND(110)							260
2016-01-16	3800		120	260	120					25000
2016-01-17	4200		110	320	110
2016-01-18
2016-01-19	3700		ND(100)	240	110	ND(100)	ND(100)	ND(100)		20000			660	ND(100)		110
2016-01-20	3400		230	260	110				ND(110)
2016-01-21	3200		170	300	ND(100)					20000
2016-01-22	3000		240	230	ND(110)				ND(110)							110
2016-01-23	3100		270	290	110					18000
2016-01-24	2900		ND(110)	210	ND(110)
2016-01-25	3100		140	330	130				ND(110)
2016-01-26	3200		ND(110)	250	120	ND(110)	ND(110)	110		16000			890	ND(110)		170
2016-01-27	3300		160	320	110				ND(100)
2016-01-28	3500		100	280	150					16000
2016-01-29	3500		110	280	140				ND(100)							190
2016-01-30
2016-01-31	3700		120	250	ND(110)
2016-02-01	3900		320	290	140				ND(99)
2016-02-02	3900		110	280	ND(100)	ND(100)	ND(100)	130		14000			900	140		190
2016-02-03	3800		120	230	120				ND(110)
2016-02-04	3900		ND(110)	220	ND(110)					20000
2016-02-05	3700		110	300	ND(110)				ND(110)							150
2016-02-06	3500		180	320	130					22000
2016-02-07	3900		140	280	110
2016-02-08	4000		210	280	ND(110)				ND(110)
2016-02-09	3800		140	220	ND(110)	ND(110)	ND(110)	120		19000			940	ND(110)		210
2016-02-10	4100		130	240	130				ND(110)
2016-02-11	4100		110	330	130					22000
2016-02-12	4000		210	350	140				100							280
2016-02-13	4200		170	280	ND(99)					23000
2016-02-14
2016-02-15	4600		190	260	140				ND(100)
2016-02-16	4500		ND(100)	290	120	ND(100)	ND(100)	110		25000			860	140		340
2016-02-17	4400		ND(110)	300	ND(110)				ND(110)
2016-02-18	4300		210	310	180					23000
2016-02-19	4300		ND(110)	270	120				ND(110)							260
2016-02-20	4200		ND(110)	270	ND(110)					26000
2016-02-21	4500		190	260	ND(110)
2016-02-22	4200		160	270	150				ND(96)
2016-02-23	3900		ND(96)	360	98	ND(96)	ND(96)	130		20000			880	100		270
2016-02-24	4200		120	250	140				ND(100)
2016-02-25	4200		170	280	120					21000
2016-02-26	4200		130	240	ND(110)				ND(110)							310
2016-02-27	4400		140	260	140					24000
2016-02-28	4500		120	270	ND(100)
2016-02-29	4700		290	370	160				ND(110)
2016-03-01	4700		190	310	180	ND(110)	ND(110)	120		24000			1000	200		390
2016-03-02	5100		ND(110)	260	110				ND(110)
2016-03-03	4300		200	290	180					24000
2016-03-04	4600		150	220	130				ND(99)							390
2016-03-05	4700		220	330	ND(100)					22000
2016-03-06	4300		190	270	130
2016-03-07	4300		110	320	130				ND(100)
2016-03-08	4200		140	250	110	ND(100)	ND(100)	ND(100)		20000			860	130		500
2016-03-09	4400		110	260	130				ND(100)
2016-03-10	4900		220	330	180					24000
2016-03-11	4500		260	270	160				ND(99)							590
2016-03-12	4600		250	370	160					17000
2016-03-13	4100		210	330	120
2016-03-14	4200		160	270	ND(100)				ND(100)
2016-03-15	4400		210	280	110	ND(97)	ND(97)	150		17000			980	ND(97)		600
2016-03-16	4500		250	280	150				ND(99)
2016-03-17	4200		270	330	ND(110)					18000
2016-03-18	4000		170	250	ND(110)				ND(110)							550
2016-03-19	4100		300	310	ND(100)					17000
2016-03-20	4200		230	290	ND(100)
2016-03-21	3900		200	240	100				ND(100)
2016-03-22	4100		220	250	100	ND(99)	ND(99)	120		18000			750	100		550
2016-03-23	4000		190	300	ND(110)				ND(110)
2016-03-24	3700		180	260	ND(110)					18000
2016-03-25	3800		210	250	ND(110)				ND(110)							650
2016-03-26	3800		300	270	160					15000
2016-03-27	3900		250	310	180
2016-03-28	4000		240	320	140				ND(95)
2016-03-29	3600		290	220	150	ND(100)	ND(100)	140		17000			1000	140		550
2016-03-30	3900		260	300	ND(100)				ND(100)
2016-03-31	3900		260	320	120					15000
2016-04-01	3800		250	250	110				55							460
2016-04-02	3800		290	320	150					12000
2016-04-03	3400		250	260	130
2016-04-04	3500		320	290	140				82
2016-04-05	3400		330	260	ND(100)	120	330	ND(100)		12000			990	140		460
2016-04-06	3400		340	270	ND(99)				110
2016-04-07	3300		280	270	110					11000
2016-04-08	3400		360	250	130				ND(100)							270
2016-04-09	3200		280	240	ND(110)					12000
2016-04-10	2900		290	270	140
2016-04-11	3300		230	290	ND(110)				ND(110)
2016-04-12	3500		310	280	ND(100)	ND(100)	ND(100)	120		17000			810	150		270
2016-04-13	3400		300	290	ND(100)				ND(100)
2016-04-14	3500		270	200	140					16000
2016-04-15	3700		300	300	120				ND(100)							ND(100)
2016-04-16	3400		330	260	100					15000
2016-04-17
2016-04-18	3800		230	310	120				ND(100)
2016-04-19	3900		280	260	ND(100)	ND(100)	ND(100)	ND(100)		13000			880	ND(100)		140
2016-04-20	3800		270	260	140				ND(100)
2016-04-21	3700		290	300	110					12000
2016-04-22	3600		170	210	ND(110)				ND(110)							190
2016-04-23	3800		260	200	130					12000
2016-04-24	3900		230	280	130
2016-04-25	4300		210	270	ND(110)				ND(110)
2016-04-26	4400		220	240	ND(130)	ND(130)	ND(130)	ND(130)		12000			1200	ND(130)		ND(130)
2016-04-27	3600		320	310	ND(110)				ND(110)
2016-04-28	3900		250	340	110					12000
2016-04-29	3800		280	290	ND(100)				ND(100)							190
2016-04-30	3600		280	240	ND(100)					12000
2016-05-01	3600		270	280	ND(100)
2016-05-02	4000		250	160	ND(110)				ND(110)
2016-05-03	3800		220	260	ND(100)	ND(100)	ND(100)	ND(100)		8900			790	150		160
2016-05-04
2016-05-05	4000		290	260	ND(100)					11000
2016-05-06	3800		200	220	ND(110)				ND(110)							200
2016-05-07	3800		240	290	170					10000
2016-05-08	3900		180	220	130
2016-05-09	3500		180	240	ND(100)				ND(100)
2016-05-10	3800		170	180	ND(110)	ND(110)	ND(110)	ND(110)		9200			760	110		150
2016-05-11	3700		260	220	120				ND(100)
2016-05-12	3600		200	210	140					9900
2016-05-13	3400		190	270	100				ND(99)							190
2016-05-14	3500		230	220	ND(100)					8400
2016-05-15	3700		180	200	ND(100)
2016-05-16	3500		160	200	140				180
2016-05-17	3700		180	220	ND(100)	ND(100)	ND(100)	ND(100)		7700			840	110		120
2016-05-18	3700		200	230	110				ND(94)
2016-05-19	3400		180	170	ND(100)					8300
2016-05-20	3000		170	180	ND(110)				ND(110)							130
2016-05-21	3400		160	220	ND(99)					4900
2016-05-22	3500		150	220	ND(100)
2016-05-23	3400		110	200	ND(100)				110
2016-05-24	3400		110	210	ND(100)	ND(100)	ND(100)	ND(100)		4800			930	ND(100)		190
2016-05-25	3500		190	220	ND(100)				150
2016-05-26	3300		130	130	120					7000
2016-05-27	3500		120	240	ND(100)				150							160
2016-05-28	3600		110	240	ND(99)					8200
2016-05-29	3500		180	220	120
2016-05-30	3400		150	110	130				110
2016-05-31	3400		200	270	110	ND(97)	ND(97)	ND(97)		8600			1100	110		130
2016-06-01	3500		190	210	ND(100)				ND(100)
2016-06-02	3600		210	220	110					9000
2016-06-03	3600		160	120	ND(100)				ND(100)							110
2016-06-04	3600		130	230	180					8900
2016-06-05	3600		200	190	ND(100)
2016-06-06	3500		160	180	ND(100)				ND(100)
2016-06-07	3700		170	160	110	ND(100)	ND(100)	110		9100			1000	150		180
2016-06-08	3400		150	150	ND(100)				110
2016-06-09	3400		110	170	ND(100)					8900
2016-06-10	3500		ND(110)	170	ND(110)				ND(110)							150
2016-06-11	3500		210	230	160					8400
2016-06-12	3600		140	170	ND(110)
2016-06-13	3600		140	140	ND(100)				ND(100)
2016-06-14	3600		160	130	ND(110)	ND(110)	ND(110)	ND(110)		8600			1100	ND(110)		ND(110)
2016-06-15	3500		140	ND(110)	ND(110)				ND(110)
2016-06-16	3500		150	130	ND(100)					9500
2016-06-17	3800		170	170	ND(120)				ND(120)							130
2016-06-18	3700		190	160	ND(98)					9200
2016-06-19	3900		120	150	ND(100)
2016-06-20	3700		170	170	110				110
2016-06-21	4100		170	190	ND(110)	ND(110)	ND(110)	ND(110)		9900			1100	120		190
2016-06-22	4200		180	140	ND(110)				ND(110)
2016-06-23	4000		140	210	ND(110)					8900
2016-06-24	3800		220	110	ND(110)				ND(110)							110
2016-06-25	3500		180	200	ND(100)					9700
2016-06-26	3600		280	170	120
2016-06-27	4000		170	150	140				ND(110)
2016-06-28	3500		170	180	ND(100)	ND(100)	ND(100)	110		6400			1200	130		140
2016-06-29	3400		180	150	ND(110)				ND(110)
2016-06-30	1700		ND(120)	ND(120)	ND(120)					3800
2016-07-01	1600		ND(100)	ND(100)	ND(100)				ND(100)							ND(100)
2016-07-02	1300		ND(97)	120	ND(97)					3800
2016-07-03	1400		ND(100)	120	140
2016-07-04	1600		ND(100)	ND(100)	ND(100)				ND(100)
2016-07-05	1400		ND(100)	140	ND(100)	ND(100)	ND(100)	ND(100)		4600			1000	110		ND(100)
2016-07-06	1800		ND(100)	140	ND(100)				ND(100)
2016-07-07	1800		ND(100)	110	160					4900
2016-07-08	2000		ND(110)	180	ND(110)				ND(110)							ND(110)
2016-07-09	2300		ND(130)	ND(130)	ND(130)					5700
2016-07-10	2200		ND(110)	ND(110)	ND(110)
2016-07-11	2600		ND(120)	ND(120)	ND(120)				ND(120)
2016-07-12	2500		ND(110)	140	ND(110)	ND(110)	ND(110)	ND(110)		8000			910	ND(110)		120
2016-07-13	2500		130	140	100				ND(100)
2016-07-14	2700		ND(100)	120	ND(100)					7500
2016-07-15	2900		ND(110)	150	ND(110)				ND(110)							ND(110)
2016-07-16	3000		130	210	130					9000
2016-07-17	3100		ND(100)	150	ND(100)
2016-07-18	2900		ND(100)	120	ND(100)				ND(100)
2016-07-19	3000		110	160	ND(100)	ND(100)	ND(100)	ND(100)		9500			1100	ND(100)		170
2016-07-20	2900		120	110	ND(110)				ND(110)
2016-07-21	2900		ND(110)	150	ND(110)					9700
2016-07-22	3100		120	170	120				110							ND(100)
2016-07-23	2900		170	140	110					8700
2016-07-24	3200		ND(100)	190	130
2016-07-25	3100		160	170	ND(100)				110
2016-07-26	3200		ND(99)	160	ND(99)	110	ND(99)	ND(99)		10000			1100	110		140
2016-07-27	3500		ND(120)	180	ND(120)				ND(120)
2016-07-28	3100		ND(110)	ND(110)	ND(110)					9600
2016-07-29	3000		110	180	150				ND(98)							170
2016-07-30	3200		130	170	ND(100)					10000
2016-07-31	3000		ND(100)	120	ND(99)
2016-08-01	3100		160	120	ND(99)				100
2016-08-02	3400		160	130	ND(100)	ND(100)	ND(100)	100		11000			890	ND(100)		220
2016-08-03	3500		130	ND(130)	ND(130)				ND(130)
2016-08-04	3100		140	160	110					11000
2016-08-05	3300		140	150	ND(120)				ND(130)							150
2016-08-06	3000		150	130	100					11000
2016-08-07	3400		ND(120)	ND(120)	ND(120)
2016-08-08	3000		160	160	110				ND(100)
2016-08-09	3100		110	150	ND(110)	ND(110)	ND(110)	ND(110)		9900			1100	ND(110)		150
2016-08-10	2900		130	150	110				120
2016-08-11	3200		180	170	ND(120)					11000
2016-08-12	3100		170	150	ND(130)				ND(120)							140
2016-08-13	2800		160	160	120					12000
2016-08-14	2700		180	130	ND(100)
2016-08-15	3000		160	170	120				ND(99)
2016-08-16	2800		200	140	130	ND(100)	ND(100)	110		14000			920	ND(100)		190
2016-08-17
2016-08-18	2700		150	130	ND(100)					2200
2016-08-19	1600		260	190	ND(110)				ND(110)							ND(110)
2016-08-20	2000		220	ND(99)	ND(99)					940
2016-08-21	1100		250	ND(110)	ND(110)
2016-08-22	810		160	ND(130)	ND(130)				ND(130)
2016-08-23	940		ND(100)	ND(100)	120	ND(99)	ND(99)	120		140			820	160		ND(100)
2016-08-24	550		ND(100)	ND(100)	ND(100)				ND(100)
2016-08-25	620		ND(100)	ND(100)	ND(100)				220
2016-08-26	730		ND(100)	ND(100)	ND(100)				ND(100)							ND(100)
2016-08-27	670		ND(99)	ND(98)	120					180
2016-08-28	690		ND(99)	ND(99)	110
2016-08-29	530		ND(110)	ND(110)	ND(110)				ND(110)
2016-08-30
2016-08-31	570		ND(100)	ND(100)	ND(100)	ND(100)	ND(100)	ND(100)	ND(100)				1400	130
2016-09-01	570		ND(110)	ND(110)	ND(110)					ND(110)
2016-09-02	470		ND(99)	ND(100)	ND(99)				ND(98)							ND(99)
2016-09-03	540		ND(99)	ND(98)	120					140
2016-09-04	550		ND(100)	ND(100)	ND(100)
2016-09-05	570		ND(110)	ND(110)	ND(110)				ND(110)
2016-09-06	650		ND(110)	ND(110)	ND(110)	ND(110)	ND(110)	ND(110)		250			1200	ND(110)		ND(110)
2016-09-07	650		ND(120)	ND(120)	ND(120)				ND(120)
2016-09-08	700		ND(120)	ND(110)	ND(120)					450
2016-09-09	880		ND(130)	ND(130)	ND(130)				ND(140)							ND(130)
2016-09-10	730		ND(110)	ND(110)	ND(110)					140
2016-09-11	670		ND(100)	ND(100)	110
2016-09-12	690		ND(100)	ND(100)	160				ND(100)
2016-09-13	560		ND(100)	ND(100)	ND(100)	ND(100)	ND(100)	ND(100)		ND(100)			1100	110		ND(100)
2016-09-14	410		ND(120)	ND(120)	ND(120)				ND(120)
2016-09-15	550		ND(100)	ND(110)	ND(110)					ND(100)
2016-09-16	670		ND(110)	ND(110)	ND(110)				ND(110)							ND(110)
2016-09-17	730		ND(100)	ND(100)	ND(100)					170
2016-09-18	700		ND(110)	ND(110)	ND(110)
2016-09-19	470		ND(110)	ND(110)	ND(110)				ND(110)
2016-09-20	500		ND(110)	ND(110)	ND(110)	ND(110)	ND(110)	120		ND(110)			950	ND(110)		ND(110)
2016-09-21	320		ND(120)	ND(120)	ND(120)				ND(120)
2016-09-22	310		ND(100)	ND(100)	ND(100)					ND(100)
2016-09-23	330		ND(110)	ND(110)	ND(110)				ND(110)							ND(110)
2016-09-24	230		ND(110)	ND(110)	ND(110)					200
2016-09-25	270		ND(110)	ND(110)	ND(110)
2016-09-26	290		ND(110)	ND(110)	ND(110)				ND(110)
2016-09-27	280		ND(100)	ND(100)	ND(100)	100	ND(100)	110		610			680	110		110
2016-09-28	340		ND(110)	ND(110)	ND(110)				ND(110)
2016-09-29	280		ND(110)	ND(110)	ND(110)					970
2016-09-30	170		ND(110)	ND(110)	ND(110)				ND(110)							ND(110)
2016-10-01	360		ND(110)	ND(110)	ND(110)					870
2016-10-02	300		ND(110)	ND(110)	ND(110)
2016-10-03	370		ND(110)	ND(110)	ND(110)				ND(110)
2016-10-04	460		ND(110)	ND(110)	ND(110)	ND(110)	ND(110)	ND(110)		990			1300	110		ND(110)
2016-10-05	400		ND(110)	ND(110)	ND(110)				ND(110)
2016-10-06	440		ND(110)	ND(110)	ND(110)					1200
2016-10-07	330		ND(110)	ND(110)	140				ND(110)							ND(110)
2016-10-08	360		ND(110)	ND(110)	ND(110)					1500
2016-10-09	330		ND(110)	ND(110)	120
2016-10-10	330		ND(110)	ND(110)	ND(110)				ND(110)
2016-10-11	410		ND(110)	ND(110)	ND(110)	ND(110)	ND(110)	ND(110)		2000			1100	ND(110)		ND(110)
2016-10-12	330		ND(110)	ND(110)	ND(110)				ND(110)
2016-10-13	350		ND(110)	ND(110)	ND(110)					2700
2016-10-14	350		ND(110)	ND(110)	ND(110)				ND(110)							ND(110)
2016-10-15	320		ND(110)	ND(110)	ND(110)					1600
2016-10-16	260		ND(110)	ND(110)	ND(110)
2016-10-17	280		ND(110)	ND(110)	ND(110)				ND(110)
2016-10-18	290		ND(110)	ND(110)	ND(110)	ND(110)	ND(110)	ND(110)		5400			870	ND(110)		ND(110)
2016-10-19	460		ND(110)	ND(110)	ND(110)				ND(110)
2016-10-20	340		ND(110)	ND(110)	ND(110)					750
2016-10-21	320		ND(110)	ND(110)	ND(110)				110							120
2016-10-22	320		ND(110)	ND(110)	ND(110)					7900
2016-10-23	300		ND(100)	ND(110)	110
2016-10-24	270		ND(110)	ND(110)	ND(110)				ND(110)
2016-10-25	440		ND(110)	120	ND(110)	ND(110)	ND(110)	ND(110)		10000			1000	ND(110)		ND(110)
2016-10-26	300		ND(110)	ND(110)	ND(110)				ND(110)
2016-10-27	300		ND(110)	ND(110)	ND(110)					13000
2016-10-28	310		150	160	130				ND(100)							ND(100)
2016-10-29	390		ND(110)	ND(110)	ND(110)					13000
2016-10-30	290		ND(110)	150	120
2016-10-31	280		ND(110)	ND(110)	110				ND(110)
2016-11-01	270		190	120	ND(100)	ND(100)	ND(100)	ND(100)		9700			1400	ND(100)		ND(100)
2016-11-02	280		ND(110)	150	ND(110)				ND(110)
2016-11-03	360		ND(110)	ND(110)	ND(110)					8700
2016-11-04	210		ND(110)	160	110				ND(110)							ND(110)
2016-11-05	300		ND(100)	140	ND(100)					1400
2016-11-06	270		140	140	150
2016-11-07	280		ND(110)	160	ND(110)				ND(110)
2016-11-08	330		ND(100)	150	110	ND(100)	ND(100)	ND(100)		20000			1100	ND(100)		ND(100)
2016-11-09	280		ND(110)	160	ND(110)				ND(110)
2016-11-10	330		ND(100)	130	ND(100)					9200
2016-11-11	260		ND(98)	190	ND(98)				ND(99)							ND(99)
2016-11-12	320		ND(110)	180	140					1600
2016-11-13	280		140	220	ND(110)
2016-11-14	210		260	160	ND(110)				ND(110)
2016-11-15	300		200	170	170	ND(98)	ND(98)	ND(98)		19000			920	110		ND(99)
2016-11-16	240		ND(110)	200	ND(110)				ND(110)
2016-11-17	260		140	210	ND(100)					11000
2016-11-18	290		ND(100)	240	150				ND(100)							ND(100)
2016-11-19	280		250	270	110					18000
2016-11-20	230		170	200	130
2016-11-21	230		100	260	ND(100)				ND(100)
2016-11-22
2016-11-23	170		140	230	ND(110)	ND(110)	ND(110)	ND(110)	ND(110)	20000			1000	ND(110)		ND(110)
2016-11-24	180		ND(110)	210	ND(110)					18000
2016-11-25	150		ND(110)	190	ND(110)				ND(110)							ND(110)
2016-11-26	170		110	270	190					16000
2016-11-27	210		160	160	ND(100)
2016-11-28	180		120	230	ND(110)				ND(110)
2016-11-29	220		120	220	110	ND(100)	ND(100)	130		20000			930	ND(100)		ND(100)
2016-11-30	160		ND(110)	270	120				ND(110)
2016-12-01	210		230	250	ND(110)					22000
2016-12-02	200		ND(100)	280	ND(100)				ND(100)							ND(100)
2016-12-03	480		160	190	ND(110)					19000
2016-12-04	290		140	270	ND(100)
2016-12-05	240		ND(110)	280	ND(110)				ND(110)
2016-12-06
2016-12-07	190		ND(110)	290	150	ND(110)	ND(110)	ND(110)	ND(110)				1300	ND(110)
2016-12-08	290		ND(100)	210	110					7500
2016-12-09	340		ND(110)	270	130				ND(110)							250
2016-12-10	380		ND(110)	270	ND(110)					22000
2016-12-11	390		ND(100)	250	120
2016-12-12	770		ND(110)	300	ND(110)				ND(110)
2016-12-13	760		130	190	ND(110)	ND(110)	ND(110)	ND(110)		21000			750	ND(110)		ND(110)
2016-12-14
2016-12-15	530		ND(110)	290	ND(110)					18000
2016-12-16	1500		ND(110)	240	ND(110)				ND(110)							ND(110)
2016-12-17	1500		140	330	ND(110)					23000
2016-12-18	790		ND(120)	180	ND(110)
2016-12-19	940		ND(110)	280	120				ND(110)
2016-12-20	980		ND(110)	330	140	ND(110)	ND(110)	ND(110)		22000			1300	ND(110)		ND(110)
2016-12-21	990		120	300	110				ND(110)
2016-12-22	1200		ND(100)	250	140					9400
2016-12-23	870		ND(100)	260	ND(100)				ND(100)							140
2016-12-24	970		ND(110)	230	140					16000
2016-12-25	1400		ND(110)	320	210
2016-12-26	1800		120	220	ND(110)				ND(110)
2016-12-27	1600		ND(110)	280	ND(110)	ND(110)	ND(110)	ND(110)		11000			1200	ND(120)		ND(110)
2016-12-28	1600		ND(120)	230	ND(120)				ND(120)
2016-12-29	2200		ND(100)	240	180					17000
2016-12-30	1900		ND(100)	290	140				ND(100)							130
2016-12-31	2100		ND(100)	410	110					20000
2017-01-01	2100		ND(100)	270	150
2017-01-02	2200		ND(110)	340	120				ND(110)
2017-01-03	2300		ND(110)	250	ND(110)	ND(110)	ND(110)	ND(110)		21000			1100	ND(110)		120
2017-01-04	2500		ND(110)	290	ND(110)				ND(110)
2017-01-05	2600		ND(110)	300	ND(110)					19000
2017-01-06	2800		ND(110)	300	150				ND(110)							130
2017-01-07	3200		170	280	ND(100)					22000
2017-01-08	2900		ND(110)	270	ND(110)
2017-01-09
2017-01-10	3300		210	260	ND(110)	ND(110)	ND(110)	ND(110)		20000			1000	ND(110)		ND(110)
2017-01-11	3300		ND(110)	270	140				ND(110)
2017-01-12	3600		ND(110)	270	ND(110)					17000
2017-01-13	3500		ND(100)	320	100				ND(100)
2017-01-14	3600		200	290	130					19000
2017-01-15	3800		ND(110)	230	ND(110)
2017-01-16	4400		ND(110)	330	ND(110)				ND(110)
2017-01-17	3700		ND(110)	230	ND(110)	ND(110)	ND(110)	ND(110)		19000			1100	ND(120)
2017-01-18	4200		110	350	150				ND(100)
2017-01-19	4200		ND(110)	310	110					19000
2017-01-20	4700		ND(110)	370	ND(110)				ND(110)
2017-01-21	4800		ND(110)	310	ND(110)					19000
2017-01-22	4500		410	340	170
2017-01-23	4800		170	350	120				ND(110)
2017-01-24	4400		ND(110)	400	ND(110)	ND(110)	ND(110)	ND(110)		16000			1300	140
2017-01-25	4300		200	310	ND(100)				ND(100)
2017-01-26	4200		ND(110)	310	130					17000
2017-01-27	4300		140	400	110				ND(100)
2017-01-28	4500		ND(110)	340	ND(110)					19000
2017-01-29	4900		190	280	ND(110)
2017-01-30	4700		180	360	ND(100)				ND(100)
2017-01-31	4900		190	350	110	ND(110)	ND(110)	ND(110)		20000			1000	ND(110)
2017-02-01	5300		170	350	120				ND(100)
2017-02-02
2017-02-03	5500		110	290	110				ND(100)
2017-02-04	5600		ND(110)	240	ND(110)					18000
2017-02-05	5900		290	360	130
2017-02-06	6100		210	300	ND(110)				ND(110)
2017-02-07	6300		210	310	ND(110)	ND(110)	ND(110)	110		18000			1200	120
2017-02-08	6300		200	300	110				ND(110)
2017-02-09	6600		ND(130)	290	ND(130)					20000
2017-02-10	6800		170	380	ND(120)				ND(120)
2017-02-11	6700		240	330	140					23000
2017-02-12	6700		220	290	ND(130)
2017-02-13	6800		150	260	ND(120)				ND(120)
2017-02-14	6600		340	330	140	ND(110)	ND(110)	ND(110)		15000			890	ND(110)
2017-02-15	6100		230	370	110				ND(110)
2017-02-16	6300		270	280	ND(120)					17000
2017-02-17	6000		180	310	ND(110)				ND(110)
2017-02-18	6500		220	300	ND(110)					17000
2017-02-19	6300		250	290	ND(110)
2017-02-20	5900		350	320	ND(110)				ND(110)
2017-02-21	6000		240	350	120	ND(110)	ND(110)	150		16000			950	110
2017-02-22	6200		290	330	ND(110)				ND(110)
2017-02-23	6000		190	310	110					14000
2017-02-24	5900		290	310	170				ND(110)
2017-02-25	5900		210	290	120					17000
2017-02-26	5700		350	360	170
2017-02-27	5500		290	320	110				ND(110)
2017-02-28	5200		360	300	ND(110)	ND(110)	240	ND(110)		15000			1100	ND(110)
2017-03-01	5300		240	300	ND(110)				ND(110)
2017-03-02	5100		360	300	120					14000
2017-03-03	5100		290	300	120				ND(110)
2017-03-04	5100		240	370	ND(120)					12000
2017-03-05	5700		460	310	ND(120)
2017-03-06	5100		350	280	ND(110)				ND(110)
2017-03-07	5000		360	370	ND(110)	ND(110)	180	130		13000			1100	ND(110)
2017-03-08	5600		470	310	ND(120)				ND(120)
2017-03-09	5200		320	310	ND(110)					14000
2017-03-10	5000		370	280	ND(110)				ND(110)
2017-03-11	6200		490	370	170					15000
2017-03-12	5800		400	380	ND(120)
2017-03-13	5100		370	430	120				ND(110)
2017-03-14	5300		410	360	120	ND(110)	260	ND(110)		13000			760	ND(110)
2017-03-15
2017-03-16	5200		380	260	ND(120)					9800
2017-03-17	5300		310	340	ND(120)				ND(120)
2017-03-18	5400		350	300	ND(120)					11000
2017-03-19	6300		510	410	150
2017-03-20	5500		360	400	ND(120)				ND(110)
2017-03-21	6400		460	510	180	ND(110)	ND(110)	120		12000			1100	ND(110)
2017-03-22	5800		380	310	ND(110)				ND(110)
2017-03-23	5800		390	340	120					13000
2017-03-24	5600		450	390	ND(110)				ND(110)
2017-03-25	5700		450	370	ND(120)					12000
2017-03-26	5700		330	320	ND(110)
2017-03-27
2017-03-28	5800		470	360	150	ND(100)	ND(100)	170		13000			980	ND(100)
2017-03-29	6100		530	350	ND(110)				ND(110)
2017-03-30	6100		480	420	ND(110)					16000
2017-03-31	6400		460	290	ND(100)				ND(100)
2017-04-01	6300		460	480	130					15000
2017-04-02	5300		330	350	ND(110)
2017-04-03	5100		490	330	120				ND(100)
2017-04-04	4900		480	410	140	ND(100)	ND(100)	150		12000			1100	ND(100)
2017-04-05	4800		490	350	ND(110)				ND(100)
2017-04-06	4700		430	340	180					14000
2017-04-07	4000		360	320	ND(110)				ND(110)
2017-04-08	3900		420	290	ND(110)					13000
2017-04-09	4400		420	340	ND(110)
2017-04-10	3500		420	310	130				ND(100)
2017-04-11	3700		470	380	ND(100)	ND(100)	ND(100)	140		13000			930	ND(100)
2017-04-12	3700		430	360	110				ND(100)
2017-04-13	3500		410	260	120					12000
2017-04-14	3300		390	270	ND(110)				ND(110)
2017-04-15	3400		530	440	110					14000
2017-04-16	3300		490	290	ND(100)
2017-04-17	3000		370	340	ND(110)				ND(110)
2017-04-18
2017-04-19	2500		400	300	ND(100)	ND(100)	ND(100)	160	ND(100)				1200	100
2017-04-20	2800		320	190	ND(120)					13000
2017-04-21	2800		390	320	ND(110)				ND(110)
2017-04-22	2700		400	280	ND(110)					13000
2017-04-23	2500		330	280	110
2017-04-24	2500		340	210	ND(110)				ND(110)
2017-04-25	2300		280	250	ND(110)	ND(110)	ND(110)	150		13000			1300	ND(110)
2017-04-26	2300		240	250	ND(110)				ND(110)
2017-04-27	2100		270	280	ND(110)					11000
2017-04-28	2300		230	290	120				ND(100)
2017-04-29	2200		340	250	ND(110)					12000
2017-04-30	2300		270	290	ND(100)
2017-05-01	2300		290	240	ND(100)				ND(100)
2017-05-02	2200		270	280	ND(110)	ND(110)	ND(110)	ND(110)		12000			940	ND(110)
2017-05-03	2300		270	340	ND(110)				ND(110)
2017-05-04	2300		260	250	ND(110)					10000
2017-05-05	2300		330	310	ND(110)				ND(100)
2017-05-06	2400		270	310	ND(110)					12000
2017-05-07	2300		300	270	ND(110)
2017-05-08	2600		310	270	110				ND(110)
2017-05-09	2700		300	320	130	ND(110)	ND(110)	130		12000			1200	ND(110)
2017-05-10	2600		330	250	ND(110)				ND(110)
2017-05-11	2800		380	290	ND(110)					11000
2017-05-12	2800		400	330	ND(110)				ND(110)
2017-05-13	2700		290	300	ND(110)					10000
2017-05-14	2500		420	340	ND(110)
2017-05-15	2800		350	350	110				ND(110)
2017-05-16	2200		430	300	ND(110)	ND(110)	ND(110)	ND(110)		11000			1000	ND(110)
2017-05-17	2100		410	260	ND(120)				ND(120)
2017-05-18	1900		440	170	ND(110)					10000
2017-05-19	1500		390	320	110				ND(110)
2017-05-20	1500		300	210	140					3100
2017-05-21	1500		360	260	ND(110)
2017-05-22	1600		380	280	160				ND(100)
2017-05-23	1300		200	260	ND(110)	ND(110)	ND(110)	130		4900			930	ND(110)
2017-05-24	1600		250	260	ND(120)				ND(120)
2017-05-25	1500		240	210	ND(110)					2000
2017-05-26	1700		270	310	110				ND(110)
2017-05-27	1400		200	220	ND(110)					3500
2017-05-28	1600		290	260	ND(110)
2017-05-29	1500		210	180	ND(110)				ND(110)
2017-05-30	1700		150	280	ND(110)	ND(110)	ND(120)	130		6700			830	ND(110)
2017-05-31	1800		230	270	ND(110)				ND(110)
2017-06-01	1600		330	290	110					9800
2017-06-02	1900		320	310	ND(110)				ND(110)
2017-06-03	2100		390	370	ND(100)					8900
2017-06-04	1600		300	280	ND(110)
2017-06-05	1300		310	210	ND(110)				ND(110)
2017-06-06	1300		300	220	ND(110)	ND(120)	ND(120)	ND(120)		1800			650	ND(120)
2017-06-07	1100		180	200	ND(110)				ND(110)
2017-06-08			230	250	ND(110)					7500							E-1 was abolished due to the blockage of the observation holes caused by the recovery of contaminated soil in the H4 area.
2017-06-09			220	240	100				ND(100)
2017-06-10			200	240	130					7900
2017-06-11			160	250	140
2017-06-12			190	260	ND(110)				ND(110)
2017-06-13			190	280	120	ND(110)	ND(110)	130		2400			780	ND(110)
2017-06-14			170	260	ND(110)				ND(110)
2017-06-15			210	230	130					8000
2017-06-16			200	250	120				ND(100)
2017-06-17			290	280	ND(100)					7800
2017-06-18			230	290	120
2017-06-19			270	250	ND(110)				ND(110)
2017-06-20			290	280	160	ND(110)	ND(110)	140		5000			950	ND(110)
2017-06-21			240	260	ND(110)				ND(120)
2017-06-22			350	280	140					4800
2017-06-23			330	250	ND(110)				ND(110)
2017-06-24			190	260	140					3500
2017-06-25			190	180	ND(110)
2017-06-26			170	220	ND(120)				ND(120)
2017-06-27			170	160	ND(110)	120	ND(110)	220		6300			620	ND(110)
2017-06-28			210	210	ND(110)				ND(110)
2017-06-29			120	190	ND(110)					6700
2017-06-30			ND(110)	220	ND(110)				ND(110)
2017-07-01			120	190	130					6300
2017-07-02			ND(120)	260	ND(120)
2017-07-03			130	220	ND(110)				ND(110)
2017-07-04			230	180	ND(110)	ND(110)	ND(110)	120		7200			920	ND(110)
2017-07-05			170	230	120				ND(110)
2017-07-06			170	250	120					6900
2017-07-07			180	270	160				ND(110)
2017-07-08			140	290	140					6300
2017-07-09			120	230	ND(110)
2017-07-10			ND(110)	290	ND(110)				ND(110)
2017-07-11			120	200	ND(120)	ND(120)	ND(120)	ND(120)		7600			610	ND(120)
2017-07-12			180	220	ND(120)				ND(120)
2017-07-13			130	290	ND(110)					3700
2017-07-14			ND(120)	250	120				ND(120)
2017-07-15			140	310	ND(110)					6600
2017-07-16			130	310	ND(110)
2017-07-17			130	220	ND(110)				ND(120)
2017-07-18			160	230	ND(110)	ND(110)	ND(110)	140		8000			580	120
2017-07-19			200	270	170				ND(110)
2017-07-20			140	190	ND(120)					3200
2017-07-21			220	220	ND(120)				ND(120)
2017-07-22			160	260	140					9800
2017-07-23			150	240	ND(110)
2017-07-24			160	260	ND(120)				ND(120)
2017-07-25			180	220	130	ND(110)	ND(110)	140		8800			660	ND(110)
2017-07-26			240	210	ND(110)				ND(110)
2017-07-27			280	170	ND(110)					2200
2017-07-28			190	110	ND(110)				ND(110)
2017-07-29			190	250	150					4000
2017-07-30			170	120	ND(110)
2017-07-31			130	130	ND(120)				ND(120)
2017-08-01			ND(110)	160	ND(110)	ND(110)	ND(110)	120		4900			650	ND(110)
2017-08-02			ND(110)	170	130				ND(110)
2017-08-03			ND(120)	ND(120)	ND(120)					320
2017-08-04			ND(120)	ND(120)	ND(120)				ND(120)
2017-08-05			ND(110)	230	130					6800
2017-08-06			140	200	ND(110)
2017-08-07			130	220	ND(120)				ND(120)
2017-08-08			ND(120)	120	ND(120)	ND(120)	ND(120)	120		470			1000	ND(120)
2017-08-09			200	160	ND(120)				ND(120)
2017-08-10			ND(120)	190	150					540
2017-08-11			ND(110)	160	ND(110)				ND(110)
2017-08-12			ND(120)	ND(120)	ND(120)					1000
2017-08-13			ND(120)	190	ND(120)
2017-08-14			ND(110)	190	130				ND(110)
2017-08-15			ND(110)	190	130	ND(110)	ND(110)	ND(110)		5700			650	ND(110)
2017-08-16			ND(120)	190	ND(120)				ND(120)
2017-08-17			ND(120)	ND(120)	ND(120)					850
2017-08-18			ND(120)	150	130				ND(120)
2017-08-19			130	220	140					710
2017-08-20			ND(120)	230	ND(120)
2017-08-21			ND(120)	220	ND(120)				ND(120)
2017-08-22			ND(120)	200	ND(120)	ND(120)	ND(120)	120		7000			890	ND(120)
2017-08-23			ND(120)	220	ND(130)				ND(130)
2017-08-24			ND(120)	ND(120)	120					3600
2017-08-25			ND(110)	ND(120)	ND(120)				ND(120)
2017-08-26			ND(110)	ND(110)	120					320
2017-08-27			ND(120)	210	ND(120)
2017-08-28			ND(110)	140	120				ND(110)
2017-08-29			ND(120)	ND(120)	ND(120)	ND(120)	ND(120)	ND(120)		600			740	ND(120)
2017-08-30			ND(110)	170	ND(110)				ND(110)
2017-08-31
2017-09-01			ND(110)	ND(110)	ND(120)				ND(120)
2017-09-02
2017-09-03			140	190	ND(120)
2017-09-04			ND(120)	250	ND(120)				ND(120)
2017-09-05			ND(110)	120	130	ND(110)	ND(110)	ND(110)		8000			560	ND(110)
2017-09-06			140	210	140				ND(110)
2017-09-07			ND(120)	170	ND(120)					3400
2017-09-08			ND(120)	220	ND(120)				ND(120)
2017-09-09			ND(120)	160	ND(120)					4800
2017-09-10			ND(110)	190	ND(110)
2017-09-11			ND(110)	240	150				ND(110)
2017-09-12			ND(110)	170	ND(110)	ND(110)	ND(120)	ND(110)		4400			740	ND(110)
2017-09-13			ND(110)	160	130				ND(110)
2017-09-14			ND(110)	160	150					3200
2017-09-15			ND(120)	140	ND(120)				ND(120)
2017-09-16			ND(100)	210	ND(100)					6500
2017-09-17			ND(110)	250	150
2017-09-18
2017-09-19			180	140	ND(110)	ND(120)	ND(120)	120		1000			750	ND(120)
2017-09-20			180	190	150				ND(110)
2017-09-21			150	180	ND(110)					3600
2017-09-22			ND(120)	ND(120)	ND(120)				ND(120)
2017-09-23			ND(110)	ND(110)	ND(110)					120
2017-09-24			ND(110)	200	ND(110)
2017-09-25			110	150	140				ND(110)
2017-09-26			ND(110)	130	ND(110)	ND(110)	ND(110)	ND(110)		380			770	130
2017-09-27			ND(110)	200	130				ND(110)
2017-09-28			ND(120)	150	ND(120)					5300
2017-09-29			ND(110)	140	140				ND(110)
2017-09-30			ND(120)	ND(120)	ND(120)					1600
2017-10-01			ND(110)	200	120
2017-10-02			ND(110)	210	190				ND(110)
2017-10-03			ND(130)	ND(130)	ND(130)	ND(130)	ND(130)	140		360			990	ND(130)
2017-10-04			ND(120)	130	ND(120)				ND(120)
2017-10-05			ND(130)	ND(130)	ND(130)					5100
2017-10-06			ND(130)	ND(130)	150				ND(120)
2017-10-07			ND(120)	ND(130)	ND(120)					220
2017-10-08			ND(120)	200	130
2017-10-09			ND(140)	150	ND(140)				ND(140)
2017-10-10			ND(120)	ND(120)	ND(120)	ND(120)	ND(120)	ND(120)		440			890	ND(120)
2017-10-11			ND(110)	230	110				ND(110)					ND(110)
2017-10-12			ND(110)	250	ND(110)					6200
2017-10-13			ND(120)	150	ND(120)				ND(120)
2017-10-14			ND(120)	ND(120)	ND(120)					4200
2017-10-15			ND(110)	180	ND(110)
2017-10-16			ND(110)	250	130				ND(110)
2017-10-17			ND(110)	ND(110)	ND(110)	ND(110)	ND(110)	ND(110)		5000			580	ND(110)
2017-10-18			ND(110)	160	ND(110)				ND(110)
2017-10-19			ND(110)	ND(110)	ND(120)					370
2017-10-20			ND(120)	ND(120)	ND(120)				ND(120)
2017-10-21			ND(130)	ND(130)	ND(130)					260
2017-10-22			180	130	120
2017-10-23
2017-10-24			ND(110)	ND(110)	ND(110)	ND(110)	ND(110)	160		150			610	ND(110)
2017-10-25			ND(110)	ND(110)	110				ND(110)
2017-10-26			ND(110)	ND(110)	110					400
2017-10-27			ND(110)	ND(110)	ND(110)				ND(110)
2017-10-28			ND(110)	110	120					710
2017-10-29			ND(110)	ND(110)	ND(110)
2017-10-30
2017-10-31			ND(120)	ND(120)	120	ND(120)	ND(120)	ND(120)		800			540	ND(120)
2017-11-01			ND(120)	ND(120)	ND(120)				ND(120)
2017-11-02			ND(110)	ND(110)	120					1700
2017-11-03			ND(120)	ND(120)	ND(120)				ND(120)
2017-11-04			ND(120)	ND(120)	ND(120)					2100
2017-11-05			ND(110)	ND(110)	150
2017-11-06			ND(110)	ND(110)	110				ND(110)
2017-11-07			ND(120)	ND(120)	ND(120)	ND(120)	ND(120)	140		1600			590	ND(120)
2017-11-08			ND(120)	ND(120)	ND(120)				ND(120)
2017-11-09			ND(110)	ND(110)	ND(110)					1000
2017-11-10			ND(110)	160	140				ND(110)
2017-11-11			ND(110)	ND(110)	ND(110)					670
2017-11-12			ND(110)	150	ND(110)
2017-11-13			ND(120)	ND(120)	ND(120)				ND(120)
2017-11-14			ND(120)	120	ND(110)	ND(120)	ND(120)	ND(120)		140			670	ND(120)
2017-11-15			ND(110)	ND(110)	ND(110)				ND(120)
2017-11-16			ND(110)	180	130					700
2017-11-17			ND(120)	170	ND(120)				ND(120)
2017-11-18			ND(130)	ND(130)	ND(130)					ND(130)
2017-11-19			ND(130)	ND(130)	ND(130)
2017-11-20			ND(120)	ND(120)	ND(120)				ND(120)
2017-11-21			ND(110)	160	120	ND(110)	ND(110)	170		250			360	120
2017-11-22			ND(120)	150	ND(120)				ND(120)
2017-11-23			ND(120)	220	ND(120)					280
2017-11-24			ND(110)	200	ND(110)				ND(110)
2017-11-25			ND(110)	270	ND(110)					260
2017-11-26			ND(130)	210	ND(130)
2017-11-27			110	350	210				ND(110)
2017-11-28			ND(110)	300	120	ND(110)	ND(110)	180		370			700	ND(120)
2017-11-29			ND(120)	200	ND(110)				ND(120)
2017-11-30			ND(110)	200	150					210
2017-12-01			ND(120)	250	ND(120)				ND(120)
2017-12-02			ND(120)	220	ND(120)					600
2017-12-03			ND(110)	290	ND(110)
2017-12-04			ND(120)	210	130				ND(120)
2017-12-05			ND(110)	250	140	ND(110)	ND(110)	ND(110)		520			500	120
2017-12-06			ND(110)	280	110				ND(110)
2017-12-07			ND(120)	280	ND(120)					1700
2017-12-08			ND(120)	270	ND(120)				ND(120)
2017-12-09			ND(110)	290	130					700
2017-12-10			ND(110)	340	ND(110)
2017-12-11			ND(110)	260	120				ND(110)
2017-12-12			ND(110)	290	140	ND(110)	ND(110)	120		1900			560	ND(110)
2017-12-13			ND(120)	270	ND(120)				ND(120)
2017-12-14			ND(110)	280	130					830
2017-12-15			ND(120)	220	ND(120)				ND(120)
2017-12-16			ND(120)	240	ND(120)					830
2017-12-17			ND(120)	270	ND(120)
2017-12-18			ND(110)	130	ND(110)				ND(110)
2017-12-19			ND(110)	320	ND(120)	ND(110)	ND(110)	170		3200			450	ND(110)
2017-12-20			ND(120)	220	ND(120)				ND(120)
2017-12-21			ND(120)	330	ND(120)					3800
2017-12-22			ND(110)	280	ND(110)				ND(110)
2017-12-23			ND(120)	290	ND(120)					2000
2017-12-24			ND(120)	320	ND(130)
2017-12-25
2017-12-26			ND(120)	180	ND(120)	ND(120)	ND(120)	180		3200		3200	430	ND(120)
2017-12-27
2017-12-28			ND(120)	350	ND(120)					2400
2017-12-29			ND(120)	250	ND(120)				ND(120)
2017-12-30			ND(120)	360	130					6200
2017-12-31			ND(120)	340	ND(120)
2018-01-01			ND(120)	300	150				ND(120)
2018-01-02			ND(130)	360	ND(130)	ND(130)	ND(130)	140		8200			390	ND(130)
2018-01-03			ND(120)	280	180				ND(120)
2018-01-04			ND(120)	280	130					3200
2018-01-05			ND(130)	240	ND(120)				ND(130)
2018-01-06			ND(120)	310	ND(120)					3200
2018-01-07			ND(120)	300	ND(120)
2018-01-08			ND(120)	340	ND(120)				ND(120)
2018-01-09						ND(120)							430
2018-01-10			ND(120)	270	130		320	140	ND(120)					ND(120)
2018-01-11			ND(110)	350	ND(110)					8200
2018-01-12			ND(120)	340	170				ND(120)
2018-01-13			ND(120)	300	ND(120)					4700
2018-01-14			ND(120)	360	ND(120)
2018-01-15			ND(120)	280	130				ND(120)
2018-01-16			ND(110)	280	140	ND(110)	330	160		6300			390	ND(110)
2018-01-17			ND(120)	290	ND(120)				ND(120)
2018-01-18			ND(130)	260	ND(130)					7300
2018-01-19			ND(110)	290	120				ND(110)
2018-01-20			ND(120)	340	ND(120)					8500
2018-01-21			ND(130)	340	ND(120)
2018-01-22			ND(110)	280	140				ND(110)
2018-01-23
2018-01-24			ND(110)	250	ND(110)	ND(110)	ND(110)	150	ND(110)				430	ND(110)
2018-01-25			130	320	190					6800
2018-01-26			ND(110)	310	ND(110)				ND(110)
2018-01-27			110	470	130					7800
2018-01-28			ND(120)	330	ND(120)
2018-01-29			ND(110)	270	180				ND(110)
2018-01-30			ND(110)	350	ND(110)	ND(110)	ND(110)	130		7600			400	ND(110)
2018-01-31			ND(110)	290	150				ND(110)
2018-02-01			ND(110)	320	140					8000
2018-02-02			ND(110)	270	120				ND(110)
2018-02-03			ND(110)	310	150					8400
2018-02-04			ND(120)	280	130
2018-02-05			ND(110)	310	140				ND(110)
2018-02-06			ND(100)	400	200	ND(100)	ND(100)	170		11000			400	ND(100)
2018-02-07			ND(110)	330	ND(110)				ND(110)
2018-02-08			ND(130)	430	ND(130)					17000
2018-02-09			ND(110)	330	120				ND(110)
2018-02-10			ND(120)	340	190					15000
2018-02-11			ND(110)	440	180
2018-02-12			ND(110)	270	120				ND(110)
2018-02-13			ND(110)	240	ND(110)	ND(110)	ND(110)	ND(110)		15000			300	ND(110)
2018-02-14			ND(120)	370	120				ND(120)
2018-02-15			ND(120)	360	ND(120)					16000
2018-02-16			ND(100)	300	200				ND(110)
2018-02-17			ND(110)	360	130					16000
2018-02-18			ND(110)	330	210
2018-02-19			ND(110)	360	ND(110)				ND(110)
2018-02-20			ND(110)	340	110	ND(110)	430	130		16000			280	ND(110)
2018-02-21			ND(110)	320	120				ND(110)
2018-02-22			ND(110)	410	150					20000
2018-02-23			ND(110)	350	140				ND(110)
2018-02-24			ND(130)	440	ND(130)					24000
2018-02-25			ND(110)	350	160
2018-02-26			ND(120)	340	ND(120)				ND(120)
2018-02-27			ND(120)	310	140	ND(120)	470	ND(120)		21000			370	ND(120)
2018-02-28			ND(120)	370	ND(120)				ND(120)
2018-03-01
2018-03-02
2018-03-03			ND(120)	290	ND(120)					24000
2018-03-04			ND(110)	360	150
2018-03-05
2018-03-06			ND(120)	350	180	ND(120)	ND(120)	160		28000			360	ND(120)
2018-03-07			ND(110)	390	ND(110)				ND(110)
2018-03-08			ND(110)	320	120					23000
2018-03-09
2018-03-10			ND(110)	440	ND(110)					800
2018-03-11			120	370	110
2018-03-12			120	380	ND(110)				ND(110)
2018-03-13			ND(110)	310	140	ND(110)	ND(110)	190		3000			380	130
2018-03-14			ND(110)	230	ND(120)				ND(120)
2018-03-15			ND(110)	300	ND(110)					3200
2018-03-16			ND(110)	290	ND(110)				ND(110)
2018-03-17			ND(110)	260	ND(110)					2900
2018-03-18			ND(110)	250	ND(110)
2018-03-19			ND(130)	200	ND(130)				ND(130)
2018-03-20			ND(110)	280	ND(110)	ND(110)	ND(110)	ND(110)		3700			280	ND(110)
2018-03-21			ND(110)	210	ND(110)				ND(110)
2018-03-22			ND(120)	230	ND(120)					2600
2018-03-23			ND(110)	260	ND(110)				ND(110)
2018-03-24			ND(120)	260	120					2500
2018-03-25			ND(120)	250	ND(120)
2018-03-26			ND(110)	200	ND(110)				ND(110)
2018-03-27			ND(120)	180	ND(120)	ND(120)	ND(120)	160		1300			200	ND(120)
2018-03-28			ND(110)	240	130				ND(100)
2018-03-29			ND(110)	270	ND(110)					1300
2018-03-30			ND(110)	210	ND(110)				ND(110)
2018-03-31			ND(110)	290	ND(120)					1200
2018-04-03			ND(130)	250	ND(130)			230	ND(130)	770			260	ND(130)
2018-04-10									ND(130)	1100			280	ND(130)
2018-04-17									ND(110)	1500			300	ND(110)
2018-04-24									ND(120)	1300			310	ND(120)
2018-05-01			ND(110)	280	ND(110)			230	ND(110)	860			360	130
2018-05-08									ND(110)	620			320	140
2018-05-15									ND(110)	570			370	120
2018-05-22									ND(130)	5400			520	ND(130)
2018-05-29									ND(110)	920			510	140
2018-06-05			ND(130)	400	ND(130)			190	ND(130)	490			260	ND(130)
2018-06-12									ND(110)	760			390	140
2018-06-19									ND(110)	970			430	140
2018-06-26									ND(110)	1000			330	ND(110)
2018-07-03			ND(120)	310	ND(120)			150	ND(120)	710			450	140
2018-07-10									ND(130)	ND(130)			380	ND(130)
2018-07-17									ND(130)	660			210	ND(130)
2018-07-24									ND(110)	430			290	ND(110)
2018-07-31									ND(120)	880			220	ND(120)
2018-08-07			ND(120)	310	ND(120)			170	ND(120)	410			260	ND(110)
2018-08-14									ND(120)	170			230	ND(120)
2018-08-21									ND(120)	480			180	ND(120)
2018-08-28									ND(130)	430			250	ND(130)
2018-09-04			ND(120)	ND(120)	190			ND(120)	ND(120)	430			240	ND(120)
2018-09-11									ND(130)	430			190	ND(130)
2018-09-18									ND(110)	470			190	ND(110)
2018-09-25									ND(120)	230			240	ND(120)
2018-10-02			ND(120)	290	ND(120)			190	ND(120)	ND(120)			180	ND(110)
2018-10-09									ND(120)	140			210	ND(120)
2018-10-16									ND(120)	650			360	ND(120)
2018-10-23									ND(110)	680			300	ND(110)
2018-10-30									ND(110)	760			210	ND(110)
2018-11-06			ND(120)	360	140			140	ND(120)	940			200	ND(120)
2018-11-13									ND(110)	1200			190	ND(110)
2018-11-20									ND(130)	1600			ND(130)	ND(130)
2018-11-27									ND(130)	1700			220	ND(130)
2018-12-04			ND(120)	440	ND(120)			140	ND(120)	1800			180	ND(120)
2018-12-11									ND(110)	2000			230	ND(110)
2018-12-18									ND(110)	3100			120	ND(110)
2018-12-25									ND(110)	3400			300	ND(110)
2019-01-01			ND(110)	530	ND(110)			200	ND(110)	4900			230	ND(110)
2019-01-08									ND(110)	5200			230	ND(110)
2019-01-15									ND(110)	6200			120	ND(110)
2019-01-22									ND(130)	7800			220	ND(130)
2019-01-29									ND(130)	8400			260	ND(130)
2019-02-05			ND(120)	510	ND(110)			ND(110)	ND(110)	9100			210	ND(110)
2019-02-12									ND(120)	10000			140	ND(120)
2019-02-19									ND(110)	10000			240	ND(110)
2019-02-26									ND(120)	10000			150	ND(120)
2019-03-05			ND(120)	420	ND(120)			150	ND(120)	11000			160	ND(120)
2019-03-12									ND(120)	10000			130	ND(120)
2019-03-19									ND(110)	4100			160	ND(110)
2019-03-26									ND(110)	3400			140	ND(110)
2019-04-02			ND(120)	390	160			160	ND(120)	4200			220	ND(120)
2019-04-09									ND(110)	5300			130	ND(110)
2019-04-16									ND(120)	6300			ND(120)	ND(120)
2019-04-23									ND(110)	6500			250	ND(110)
2019-04-30									ND(120)	6100			200	ND(120)
2019-05-07			ND(110)	440	200			170	ND(110)	5300			150	ND(110)
2019-05-14									ND(110)	4400			170	ND(110)
2019-05-21									ND(120)	3900			190	ND(120)
2019-05-28									ND(110)	960			160	ND(110)
2019-06-04			ND(120)	280	ND(120)			150	ND(120)	1100			130	ND(120)
2019-06-11									ND(110)	950			170	ND(110)
2019-06-18									ND(110)	820			130	140
2019-06-25									ND(110)	350			240	110
2019-07-02			ND(120)	200	ND(120)			130	ND(120)	220			ND(120)	ND(120)
2019-07-09									ND(110)	ND(110)			160	ND(110)
2019-07-16									ND(120)	ND(120)			ND(120)	ND(120)
2019-07-23									ND(110)	ND(110)			ND(110)	120

## Sheet: Bypass in Fukushima plant
Tritium in Bypass wells water	http://www.tepco.co.jp/nu/fukushima-np/f1/smp/indexold-j.html
	http://www.tepco.co.jp/decommission/data/analysis/archive/index-j.html
	3H (Bq/L)
sampling date (yyyy.mm.dd)	No. 1	No. 2	No. 3	No. 4	No. 5	No. 6	No. 7	No. 8	No. 9	No. 10	No. 11	No. 12	pump maintenance
2014-06-23		13		43		94		92		110		2100
2014-06-26	n.d. (< 3.4)		18		33		110		81		360	1500
2014-06-30		14		61		110		93		120		2300
2014-07-03	n.d. (< 4.1)		18		34		110		71		330	2100
2014-07-07		18		62		110		87		110		2200
2014-07-10	n.d. (< 3.8)		20		41		100		61		370	2100
2014-07-14		14		42		110		81		120		2000
2014-07-17	n.d. (< 4.0)		25		45		110		69		490	1800
2014-07-21		9.9		34		110		82		140		1900
2014-07-24	n.d. (< 3.3)		22		40		100		58		450	1900
2014-07-28		14		51		110		79		150		1900
2014-07-31	4.2		19		50		110		75		520	1900
2014-08-04		9.8		36		120		80		150		960
2014-08-05												1900
2014-08-07	n.d. (< 3.4)		15		43		90		62		500	1500
2014-08-11		7.7		23		120		76		180		730
2014-08-14	n.d. (< 3.6)		18		56		100		70		670	620
2014-08-18		9.1		22		120		68		210		610
2014-08-21	15		13		55		91		83		820	750
2014-08-25		12		22		140		78		260		980
2014-08-28	n.d. (< 3.1)		37		45		68		69		640	1900
2014-09-01		9.5		18		140		66		230		760
2014-09-04	n.d. (< 3.3)		40		44		88		62		510	520
2014-09-08		6.2		20		130		73		260		670
2014-09-11	n.d. (< 3.2)		32		49		94		62		680	690
2014-09-15		10		19		130		69		290		660
2014-09-18	n.d. (< 3.6)		11		46		73		62		670	690
2014-09-22		9.6		20		130		71		370		930
2014-09-25	n.d. (< 2.9)		14		47		76		56		660	920
2014-09-29		8.2		17		120		68		310		870
2014-10-02	3.7		13		46		71		56		660	860
2014-10-09	5.9		17		52		88		63		760	860
2014-10-13		11		26		150		77		460		900
2014-10-16	5.3		17		49		120		65		710	920
2014-10-20		11		22		140		74		420		890
2014-10-23	3.4		13		43		81		65		460	760
2014-10-27		8.2		22		130		77		300		750
2014-10-30	n.d. (< 3.2)		12		44		73		62		420	730
2014-11-03		8.6		23		110		81		370		750		pump maintenance
2014-11-06	4.4		21		44		77		64			790
2014-11-10		14		27		140		74		450		840
2014-11-13	3.6		17		44		68		64			780
2014-11-17		9.6		18		120		73		370		770
2014-11-20	n.d. (< 3.6)		21		44		75		70			740
2014-11-24		10		22		120		70		360		730
2014-11-27	n.d. (< 3.5)		12		41		66		62			700
2014-12-01		4.6		20		110		59		370		690
2014-12-04	n.d. (< 4.1)		13		38		62		53			670
2014-12-08		7.5		24		110		63		440		680
2014-12-11	3.2		15		43		63		59		250	660
2014-12-15		n.d. (< 4.4)		19		100		58		390
2014-12-22		6.9		23		100		59		410
2014-12-25	3.7		12		38		56		56		580
2014-12-29		7		28		100		58		420
2015-01-01	n.d. (< 3.9)		11		38		54		57		640
2015-01-05		4		23		100		57		440
2015-01-08	n.d. (< 3.4)		9.8		34		57		57		630	670
2015-01-12		6.8		21		100		59		420		740
2015-01-15	3.7		14		42		59		58		660	750
2015-01-19		7.2		22		97		55				1200
2015-01-22	n.d. (< 3.3)		8.8		36		51		54		680	710
2015-01-26		5.3		20		100		60				640
2015-01-29	3		12		36		50		53		720	550
2015-02-02		6.7		24		100		56				580
2015-02-05	3.3		12		35		53		100		690	530
2015-02-09		6.5		19		97		56				620
2015-02-12	n.d. (< 3.2)		11		31		54		100		800	540
2015-02-16		3.8		20		95		48		810		540
2015-02-19	n.d. (< 3.0)		6.8		37		50		120		860	560
2015-02-23		5.1		23		100		56		890		570
2015-02-26	n.d. (< 3.2)		9		40		49		140			590
2015-03-02		6.9		20		100		55		850		560
2015-03-05	n.d. (< 3.2)		8.3		35		49		59			530
2015-03-09		4.4		17		94		46		850		500
2015-03-12	3.5		10		42		54		70			510
2015-03-16		5.9		20		94		51		860		460
2015-03-19	n.d. (< 3.2)		10		37		56		91			470
2015-03-23		5.7		15		78		59		900		450
2015-03-26	n.d. (< 4.4)		13		37		55		99		670	430
2015-03-30		4.9		21		91		55		970		470
2015-04-02	n.d. (< 3.7)		7.6		37		47				600	430
2015-04-06		6.1		20		89		55		960		420
2015-04-09	n.d. (< 3.2)		9.3		31		45				610	370
2015-04-13		10		22		77		56		1000		380
2015-04-16	4.3		11		41		50				700	400
2015-04-20		5.5		20		83		53		1100		410
2015-04-23	5.3		11		36		44				600	450
2015-04-27		7		18		80		52				380
2015-04-30	4.8		13		38		47		150		620	390
2015-05-04		11		20		74		62				380
2015-05-07	5		11		33		42		150		650	380
2015-05-11		7.9		20		67		57				370
2015-05-14	4.1		7.6		34		40		150		640	360
2015-05-18		n.d. (< 4.0)		17		65		46				360
2015-05-25		8.1		22		73						380
2015-05-28	5.3		7.4				44		180		700
2015-06-01		n.d. (< 3.3)		19		70
2015-06-04	n.d. (< 3.5)		8.2				41		190		700
2015-06-08		4.4		18		68				1000
2015-06-11	4.5		6.5						180		650
2015-06-18	4.2		6.6						200		680
2015-06-22		6		17		71		53		1300
2015-06-25	n.d. (< 3.8)		7.6								690	420
2015-06-29		8.6		20		71		75		1500		510
2015-07-02	n.d. (< 3.2)		6.5				38			1700		390
2015-07-06		n.d. (< 4.0)		17		70		63		1800		420
2015-07-09	n.d. (< 4.3)		5.5				37			1900		520
2015-07-13		5				66		65		2000		480
2015-07-17	3.8		5.6				34		250	1900		660
2015-07-20		6				75		63		1600		620
2015-07-23	n.d. (< 3.4)		10		35		34		250	1500	820	500
2015-07-27		7.3						66		1700		390
2015-07-30	3.3				46		38		280	1600	760	390
2015-08-03		n.d. (< 3.9)		24				67		1600		390
2015-08-04										1500
2015-08-06	4.6				44		40		270	1400	780	380
2015-08-10				17				71		1500		420
2015-08-13	n.d. (< 3.7)				43		35		310	1500	770	430
2015-08-17				14				61		1500		420
2015-08-20	3.5				52		38		320	1500	770	460
2015-08-24				16				70		1800		440
2015-08-27	4.2				45		34		300	1900	670	370
2015-08-31				16		95		62		1900		390
2015-09-03	4.5		15		42		34		300	2000	660	420
2015-09-07		9.2		16		75		63		2000		360
2015-09-10			9.5		46		38		330	2000	620	290
2015-09-14		6.4		16		67		68		2000		290
2015-09-17			8.5		41		41		340	1900	590	280
2015-09-21		5		18		70		60		2100		290
2015-09-24			9		44		46		340	2100	610	300
2015-09-28		7.5		18		69		64		2300		280
2015-10-01			10		46		47		360	2400	620	300
2015-10-05		8		22		64		61		2400		280
2015-10-09	5.3		13		42		40			2000	660	280
2015-10-12		12		24		67		71		2000		270
2015-10-15	6.8		16		42		38			2000	670
2015-10-19		11		22		67		69		2000		260
2015-10-22	6.9		13		42		38			2000	710
2015-10-26		9.4		24		65		62		2100		250
2015-10-29	8.3		13		49		41			2000	710
2015-11-02		8.8		26		68				1900		240
2015-11-05	5.7		12		49		34			2000	670
2015-11-09		9.5		27		61				1900		240
2015-11-12	6.9		12		50		37			2000	720
2015-11-16		8.4		24		66				2800		220
2015-11-19	4.9		13		49		38		240	3100	720
2015-11-23		7.9		25		75				2900
2015-11-26	6.7		12		51		35		240	2700	740
2015-11-30		6.8		21		66		43		2900
2015-12-03	6.7		17		50				270	2700	690
2015-12-07		5.1		24		60		43		3000
2015-12-10	7.4		11		51				280	2800	700
2015-12-14		7.1		27		61		47				460
2015-12-17	5		12		50				270		760
2015-12-21		9.2		26		55		42				430
2015-12-24	6.5		11		47		38		270		800
2015-12-28		7.3		18		52		44				490
2015-12-31	4.6		9.2		51		37		280		880
2016-01-04		9		27		57		45				470
2016-01-07	3.8		7.8		50		32		310
2016-01-11		8.7		23		60		45				450
2016-01-15	9		8.4		53		37		260
2016-01-19		4.8		16		55		47				430
2016-01-21	3.7		6.5		49		35		440
2016-01-28	7.4		9.8		53		33		430	2900
2016-02-01		9.9		27				42		2800		380
2016-02-04	4.2		9.2		51		37		500	3300	1100
2016-02-08		11		23				38		3000		380
2016-02-11			5.5		52		32		410	3000	960
2016-02-15		26		50				39		3000		340
2016-02-18	5.3		7.3		50		31		400	3000	940
2016-02-22		6.6		20				33		3000		350
2016-02-25	3.7		6.1		50		31		430	3000	890
2016-02-29		9.7		21				39		3100		330
2016-03-03	10		5.5		47		30		470	3000	890
2016-03-07		7.2		20						3100		300
2016-03-10	11		5.2		47		29		390	3100	900
2016-03-14		8		28		52				3000		310
2016-03-17	6.8		6		53		30			2200		900
2016-03-21		12		22		64				2400		300
2016-03-24	8.5		7.1		57		37			2800	1000
2016-03-28		6.5		21		59		29		2500		290
2016-03-31	3.8		6.8		58		30			2600	1100
2016-04-04		7.4		22		58		42		2400		260
2016-04-07	5.3		6.2		57		26			2400	1000
2016-04-11		7.1		21		64		39		3100		300
2016-04-14	5		6.1		48		27		220	2900	1000
2016-04-18		8.6		22		64		38		2600		260
2016-04-21	7.4		5.2		53		34		240	2700	1000
2016-04-25		8.6		22		66		33		2600		230
2016-04-28	5.2		5.7		52		25		300	2600	1000
2016-05-02		9.3		20		65		35		2600		230
2016-05-05	9.6		4.1		50		29		340	2400	960
2016-05-09		8.3		23		70		35		2600		220
2016-05-12	4.6		5.5		49		34		310	2400	940
2016-05-16		11				62		34		2500		210
2016-05-19	4.6		5.5		58		29		270	2300	910
2016-05-23		9.5				60		42		2600		200
2016-05-26	8		7.3				30		280	2400	930
2016-05-30		9				57		34		2400		200
2016-06-02	3.5		9.4				26		320	2300	980
2016-06-06		10				60		37		2300		200
2016-06-09	4.8		7.6				27		290	2100	920
2016-06-13		7.1		24		58		30		2200		190
2016-06-16	n.d. (< 3.6)		9.5				26		340	2100	940
2016-06-20		8.3		25		62				2100		190
2016-06-23	6.2		9.5				27		320	2000	920
2016-06-27		8.5		23		61				2000		200
2016-06-30	4.3		6.1		44		30		400	2000	890
2016-07-04		7.1		16		55				2000
2016-07-07	5.5		8.9		53		27		430	1900	870
2016-07-11		10		22		56		28		1900
2016-07-14	3.5		7.9		48				390	1900	840
2016-07-18		7.7		14		56		32		1900
2016-07-21	7.7		8.2		49				380	1900	860
2016-07-25		12		22		57		34		2000
2016-07-28	5.2		7.7		49				470		850
2016-08-01		9.6		21		54		36				330
2016-08-04	5.5		8.8		50				470		890
2016-08-08		9.3		20		53		33				320
2016-08-11	6.9		11		46		26		460		890
2016-08-15		6.6		18		52		32				310
2016-08-18	4.8		6.6		47		28		490		870
2016-08-22		11		18		54		35				280
2016-08-25	8.9		11		50		27				900
2016-08-29		9.7		21		56		49				260
2016-09-01	4.8		7		44		28			1900	790
2016-09-05		10		26		53		60		1800		220
2016-09-08	7		8.7		49		33			1800	820
2016-09-12		11		21		53		70		1600		220
2016-09-15	6				46		32			1800	930
2016-09-19		11		20		44		84		1600		210
2016-09-22	6.9				41		28			1600	720
2016-09-26		12		20		51		87		1600		220
2016-09-29	8.2				50		31			1600	670
2016-10-03		15		24		46		64		1900		320
2016-10-06	10				47		29		240	1900	730
2016-10-10		14		24		39		58		1900		300
2016-10-13	6.8				40		29		230	1900	770
2016-10-17		15		27		45		53		1900		300
2016-10-20	9.9				40		29		220	1900	760
2016-10-24		12		25		39		58		2100		290
2016-10-27	8.8		19		41		26		220	2000	810
2016-10-31		16		26		44				1900		280
2016-11-03	13		20		43		28		280	2200	960
2016-11-07		13		33		49				2000		290
2016-11-10	8.1		14		36		23		270	1900
2016-11-14		15		27		43				2000		270
2016-11-17	9.4		13		37		23		310	2000
2016-11-21		15		26		39		37		2100		270
2016-11-24	6.2		13		43		22		300	1900
2016-11-28		15		32		45		36		1900
2016-12-01	7		13		43		24		310	2000
2016-12-05		14		28		39		32		2000
2016-12-08	9.2		12		45		22		300	2000	880
2016-12-12		15		28		40		42		1900
2016-12-15	7.1		9.1		44		51		260	1600	800
2016-12-19		18		33		35		34		1800		270
2016-12-22	12		14		45				250	1900	820
2016-12-26		22		37		42		44		2000		300
2016-12-29	10		9.4		46				300	1900	810
2017-01-02		17		28		40		43		1900		270
2017-01-05	12		10		48				340	1900	830
2017-01-10		18		29		34		47		1900		240
2017-01-12	9.1		11		45				320	1900	770
2017-01-16		14		25		36		50		1900		220
2017-01-19	8		7.1		42				320	1900	800
2017-01-23		19		29		36		98		1600		190
2017-01-26	11		12		48					1600	810
2017-01-30		17		31		36		110		1500		190
2017-02-03	10		11		50				240	1800	760
2017-02-06		16		33		39				1900		160
2017-02-09	7.5		10		49		21		240	1900	710
2017-02-13		16		29				42		1900		150
2017-02-16	13		14		50		28		270	1900	720
2017-02-20				29				36		1900		150
2017-02-23	9.6		10		47		25		270	1800	710
2017-02-27		12		34				32		2000		160
2017-03-02			11							1900
2017-03-06								31		1900		150
2017-03-09	11		10		33		23		270	1900	780
2017-03-13		18		33		32		32		1800
2017-03-16	12		12		43		25		290	1800
2017-03-20		17		29		39		39		1800		160
2017-03-23	9.2		12		51		26		310	2000	840
2017-03-28		20		27		37		46		1800		150
2017-03-30	13		13		42		20		300	1900	750
2017-04-03		18		29		36		48		1900		140
2017-04-06	13		12		48		22		330	2000	790
2017-04-10		20		32		36		42		1800		140
2017-04-13	10		7.4		40		19		300	1800	700
2017-04-17		20		29		35		46		1900		140
2017-04-20	13		11		45		21		280	1700	660
2017-04-24		23		33		42		46		1800		140
2017-04-27	14		9.2		46		20		290	1800	710
2017-05-01		17		28		36		50		1800		130
2017-05-04	10		9.7		43		22		300	1800	730
2017-05-08		18		28		33		47		1800		130
2017-05-11	14		12		46		23		310	1800	720
2017-05-15		21		37		37		62		1800		140
2017-05-18	12		11		21		46		300	1800	680
2017-05-22		22		32		39		52		1800		130
2017-05-25	14		9.8		43				300	1800	700
2017-05-29		20		31		33		59		1800		130
2017-06-01	12		10		42				290	1700	620
2017-06-05		24		32		39				1800		130
2017-06-08	18		14		46				320	1700	610
2017-06-12		22		27		33				1700		130
2017-06-15	14		13		44		20		310	1700	650
2017-06-19		20		34		33		37		1700		120
2017-06-22	13		13		46		26			1900	670
2017-06-26				33		36		36		1600		130
2017-06-29	16		12		49		22			1800	730
2017-07-03		26				35		52		1600		120
2017-07-06	20		13		48		18		250	1600	640
2017-07-10		31				42		40		1700		130
2017-07-13	17		18		42		19		260	1700	670
2017-07-17		22		34		35		36		1700		120
2017-07-20	14		17		48				260	1600	610
2017-07-24		22		30		34		42		1700		120
2017-07-27	16		16		40		23		280	1700
2017-07-31		26		31		43		36		1800		120
2017-08-03	17		18		46		25		300	1900	710
2017-08-07		24		32		35		44		1700		120
2017-08-10	18		14		45		21		300	1800	630
2017-08-14		24		27		40		45		1800		120
2017-08-17	17		19		44		26		310	1800	620
2017-08-21		23		32		32		48		1800		120
2017-08-24	16		15		41		22		310	1700	610
2017-08-28		22		27		36		47		1800
2017-09-01	18		17		49		26		320	1900
2017-09-04		27		28		37		54		1900		120
2017-09-07	17		15		40		23		250	1700
2017-09-11		26		26		35		51		1900		130
2017-09-14	14		15		41		22		330	1700	590
2017-09-19		27		32		34				1900		130
2017-09-21	17		18		44		24		340	1700	590
2017-09-25		26		30		30				1800		120
2017-09-28	23		18		47				340	1800	570
2017-10-02		25		28		28		37		1800		120
2017-10-05	18		17		45				330	1700	560
2017-10-09		31		29		34		41		1700		120
2017-10-12	17		17		40		20		320	1700	620
2017-10-16		27		24		34		36		1700		120
2017-10-19	17		17		39		19		330	1700	570
2017-10-24		23		32		33		43		1900		120
2017-10-26	18		16		40		21		320	1800	480
2017-10-31		31		26				40		1800		110
2017-11-02	29		27		43		28		320	1700	450
2017-11-06		24		30				42		1700		130
2017-11-09	15		19		38		21		320		490
2017-11-13		27		26		36		36				120
2017-11-16	18		19		35		21		330		560
2017-11-20		21		29		35						120
2017-11-23	20		20		41		24		330	1900	590
2017-11-27		29		32		33						120
2017-11-28										1800
2017-11-30	16		20		38		19		320	1800	610
2017-12-04		30		32		34				1800
2017-12-07	20		18		41		24		300	1800	650
2017-12-11		26		29		42		42		1800
2017-12-14	19		19		35		19		320	1800	700
2017-12-18		33		34		34		39		1800		120
2017-12-21	20		21		39		22		300	1700	660
2017-12-26		37		26		33		54		1800		130
2017-12-28	19		18		32		18		330	1800	690
2018-01-01		33		24		35		46		1900		140
2018-01-04	18		16		34		19		330	1700	720
2018-01-08		34		36		34		40		1900		140
2018-01-11	21		16		38		25		330	1700
2018-01-15		33		37		35		50		1800		140
2018-01-18	19		18		33		20		290	1700
2018-01-22		31		28		36		45		1400		130
2018-01-25	20		19		35		25			1300
2018-01-29		31		28		42		46		1300		140
2018-02-01	12		20		28		21			1300	830
2018-02-05		26		27		27		50		1300		130
2018-02-08	17		16		41		26		240	1400	760
2018-02-12		25		22		30		38		1400		120
2018-02-15	18		17		31		21		250	1500	710
2018-02-19		37		32		35				1600		140
2018-02-22	18		16		31				240	1500	610
2018-02-26		34		32		52				1500		140
2018-03-03	18		15		36		28		310	1600	920
2018-03-05		32		27		29				1400		120
2018-03-08	17		19		29		21		280	1500	600
2018-03-12		30		19		34		38		1600		120
2018-03-15	26		24		32		24		340	1600	570
2018-03-19		30		24		32		39		1600		130
2018-03-22	18		17		32		19		340	1600	610
2018-03-26		36		33		38		37		1600		130
2018-03-29	24		20		36		23		280	1600	580
2018-04-02		28		33		37		40		1600		130
2018-04-05	23		19		31		23		330	1700	680
2018-04-09		31		26		32		36		1600		120
2018-04-12	20		19		30		22		300	1500	560
2018-04-16		30		22		32		36		1600		120
2018-04-19	20		19		31		23		330	1500	540
2018-04-23		36		26		37		35		1600		120
2018-04-26	26		19		36		22		410	1800	610
2018-04-30		27		29		31		38		1700		120
2018-05-03	23		22		35		20		390	1800	610
2018-05-07		33		31		28		41		1700		130
2018-05-10	23		20		32		23		370	1800	630
2018-05-14		28		26		29		41		1700		120
2018-05-17	23		20		38		22		320	1800	610
2018-05-21		28		26		33		39		1700		120
2018-05-24	25				32		21		330	1600	540
2018-05-28		29		23		32		42		1700		120
2018-05-31	25				30		17		380	1800	600
2018-06-04		30		23		29		41		1700		120
2018-06-07	26		25		32		21		400	1800	560
2018-06-11		32		31		27				1500		110
2018-06-14	28		21				26		430	1800	560
2018-06-15					30
2018-06-18		37		36		31		39		1700		120
2018-06-21	22		19		36				380	1800	580
2018-06-25		36		32		49		35		1700		130
2018-06-28	23		18		34				350	1600	480
2018-07-02		36		28		32		39		1700		120
2018-07-05	20		18		32		19			1400	490
2018-07-09		31		27		33		41		1300		130
2018-07-12	25		21		26		23			1200	490
2018-07-16		33		23		28		39		1500		120
2018-07-19	26		19		35		25		230	1600	470
2018-07-23		30		27		29		33		1600		110
2018-07-26	24		21								510
2018-07-30		32		28		29		40		1600		120
2018-08-02	27		23		32		25		250	1600	510
2018-08-06		39		22		33		42		1700		120
2018-08-10	27		19		26		19		250	1600	500
2018-08-13		34		31		26		40		1700		120
2018-08-16	24		19		28		20		290	1600	510
2018-08-20		32		25		26		48		1700		120
2018-08-23	19		20		31		23		280	1600	470
2018-08-27		29				26		43		1600		120
2018-08-30	24		22		29		21		260	1700	510
2018-09-03		32		30		28		42		1600		120
2018-09-06	17		20		32		25		290	1600	550
2018-09-10				26		29		48		1700		120
2018-09-13	20		17		27		22		340	1600	540
2018-09-17		29		23		27		42		1700		120
2018-09-20	22		18		28		26		340	1600	540
2018-09-24		29		28		29		38		1700		120
2018-09-27	21		17		30		23		270	1600	540
2018-10-01		33		22		31		47		1700		130
2018-10-04	23		20		27		21		300	1600	530
2018-10-08		31		23		29		46		1700		120
2018-10-11	23		21		25		23		280	1700	490
2018-10-15		33		27		26		46		1600		120
2018-10-18	23		19		31		21		310	1600	480
2018-10-22		32		25		29		48		1600		130
2018-10-25	26		23		33		22		350	1600	500
2018-10-29		31		22		33		47		1600		130
2018-11-01	23		20		29		22		330	1600	580
2018-11-05		30		27		29		52		1600		120
2018-11-08	28		22		30				360	1800	710
2018-11-12		34		26		30				1600		120
2018-11-15	20		18		29				350	1600	710
2018-11-19		32		27		32				1600		130
2018-11-22	27		22		28		24			1500	790
2018-11-26		32		24		35				1200		120
2018-11-29	25		22		27		21			1200	770
2018-12-03		34		22		29				1200		130
2018-12-06	22		21		32		25			1300	850
2018-12-10		32		25		27		42		1400		120
2018-12-13	25		18		26		23		200	1500	800
2018-12-17		31		26		33		43		1500		140
2018-12-20	23		18		26		22		220	1600	840
2018-12-26		33		24		34		46		1500		120
2018-12-27	21		16		28		22		220	1500	800
2018-12-31		29		24		37		48		1700		130
2019-01-03	20		20		31		24		220	1600	830
2019-01-07		27		20		27		40		1500		110
2019-01-10	24		19		29		21		270	1600	810
2019-01-14		29				35		39		1700		130
2019-01-17	26		19		31		22		300	1500	800
2019-01-21		29				29		45		1500		120
2019-01-24	25		22		32		29		360	1800	920
2019-01-28		35		35		37		50		1800		130
2019-01-31	21		22		27		21		230	1600	830
2019-02-04		38		29				47		1700		130
2019-02-07	21		24		28		25		290	1800	900
2019-02-11		34		24				48		1800		130
2019-02-14	24		18		31		20		390	1600	790
2019-02-18		32		24				53		1800		120
2019-02-21			17		29		21		270	1500	760
2019-02-25		21		17		33		43		1500		110
2019-02-28			17				22		350	1500	810
2019-03-04		25		23		36		50		1800		140
2019-03-07	31		20		16		24		300	1600
2019-03-11		36		33		38		48		1800		140
2019-03-14	24		22		19		23		330	1600	520
2019-03-18		30		24		36		51		1700		130
2019-03-21	19		18		19		21		380	1500	550
2019-03-25		38		19		29		46		1500		120
2019-03-28	26		19		28		22		340	1600	610
2019-04-01		33		24		28		49		1500		130
2019-04-04	21		20		24				400	1500	650
2019-04-09		29		23		31		45		1500		120
2019-04-11	21		16		23				350	1500	680
2019-04-15		29		25		29		45		1600		120
2019-04-18	19		17		25				370	1500	710
2019-04-22		28		24		26		48		1400		110
2019-04-25	22		18		25		21		410	1500	720
2019-04-29		25		22		31		49		1600		120
2019-05-02	22		20		26		23		330	1500	750
2019-05-06		27		16		30		46		1400		120
2019-05-09	24		20		26		27		420	1500	750
2019-05-13		31		22		33		52		1600		130
2019-05-16	22		20		21		22			1100	730
2019-05-20		30		19		34		59		1200		130
2019-05-23	24		24		26		28			1300	840
2019-05-27		29		19		28		51		1300		120
2019-05-30	19		18		27		22		200	1300	750
2019-06-03		27		24		26		54		1400		120
2019-06-06	27		18		29		23		260	1600	840
2019-06-10		27		22		28		48		1400		120
2019-06-13	20		21		25		17		280	1500	780
2019-06-17		27		20		26		52		1400		120
2019-06-20					26		23		330	1400	750
2019-06-24		25		22		26		52		1400		120
2019-06-27	23		19		24		21		280	1400	760
2019-07-01		29		18		24		54		1400		120
2019-07-04	22		17		24		20		290	1400	770
2019-07-08		22		21		24		54		1400		120
2019-07-11	15		19		22		20		450	1500	770
2019-07-15		22		23		26		51		1400		130
2019-07-18	16				18		19		480	1400	750
2019-07-22		24		19		26		49		1400		130
2019-07-25	19				25		20		470	1400	710
2019-07-29		28				27		49		1400		140

## Sheet: Tritium Radioactivity
Sump water/ Outside the plant	By Nobel gas Mass spectrometory or liquid scintillation counter			gamma analysis by Ge semiconductor detector
Date(yyyy/mm/dd)	3H (Bq/kg)	3H_error	Discharge rate (mL/min)	134Cs (Bq/kg)	134Cs_error	137Cs (Bq/kg)	137Cs_error	radiocesium (134Cs+137Cs)	radiocesium_error
2013-12-23	15	-	-	1.5	0.3	3.7	0.3	5.2	0.424264
2014-08-28	24	0.01876	-	1.6	0.3	4.5	0.4	6.1	0.5
2014-08-28	21	0.01762	-	1.1	0.3	3.9	0.1	5	0.316228
2015-04-21	15.6	0.8	-	0.735	0.006	2.8	0.16	3.535	0.160112
2015-05-13	22.5	1.2	-	0.843	0.024	3.06	0.058	3.903	0.0627694
2015-06-10	22	1.2	300	0.856	0.064	3.42	0.18	4.276	0.191039
2015-08-10	19.7	1	300	1.0467	0.063519	4.2639	0.16932	5.3106	0.180842
2015-10-21	18.4	0.9	120	0.969543	0.0549588	4.1515	0.139127	5.12105	0.149588
2015-11-15	20.3	1	-	2.97	0.19	12.2	0.52	15.17	0.553624
2016-03-01	-	-	1.1	0.784118	0.0203	3.59779	0.056962	4.3819	0.0604711
2016-05-28	-	-	18.7	0.479476	0.0504269	2.81357	0.129583	3.29305	0.139049
2017-05-02	30.8	1.5	-
2017-06-20	17.4	0.21	-
2017-06-20	18.4	0.24	-
2017-11-23	23.1	1.5	-
2017-11-23	21.2	0.97	-
2018-02-12	16.3	0.51	-
2019-02-15	21.2	1.8	-
